# Supplementary material for: 4-(4-Bromo­phen­yl)-6-(4-chloro­phen­yl)­pyrimidin-2-ylamine
Source: Acta Crystallogr Sect E Struct Rep Online. 2009 Jan 28;65(Pt 2):o390. doi: 10.1107/S1600536809002748 (PMC2968275; doi:10.1107/S1600536809002748)
Supplement: Supplementary file 1 [file e-65-0o390-sup1.cif]

##############################################################################
###                                                                        ###
###        Electronic paper (Acta Crystallographica Section E)             ###
###                                                                        ###
##############################################################################
#                                                                            #
# This CIF contains the data in a paper accepted for publication in Acta     #
# Crystallographica Section E. It conforms to the requirements of Notes      #
# for Authors for Section E, and has been peer reviewed under the auspices   #
# of the IUCr Commission on Journals.                                        #
#                                                                            #
# Full details of the Crystallographic Information File format               #
# are given in the paper "The Crystallographic Information File (CIF):       #
# a New Standard Archive File for Crystallography" by S. R. Hall, F. H.      #
# Allen and I. D. Brown [Acta Cryst. (1991), A47, 655-685].                  #
#                                                                            #
# The current version of the core CIF dictionary is obtainable from          #
# ftp://ftp.iucr.org/pub/cif_core.dic. The current version number is 2.4.    #
#                                                                            #
# Software is freely available for graphical display of the structure(s) in  #
# this CIF.  For information consult the CIF home page http://www.iucr.org/  #
# cif/home.html                                                              #
#                                                                            #
# This file may be used for bona fide research purposes within the           #
# scientific community so long as proper attribution is given to the journal # 
# article from which it was obtained.                                        #
#                                                                            #
##############################################################################
                                             
data_global
_audit_creation_method     SHELXL-97
_journal_date_recd_electronic     2008-12-01
_journal_date_accepted     2009-01-22
_journal_name_full     'Acta Crystallographica, Section E'
_journal_year     2009
_journal_volume     65
_journal_issue      2
_journal_page_first     o390
_journal_page_last     o390
_journal_paper_category     QO
_journal_coeditor_code     FJ2180
_publ_contact_author
;
    'Siddiqui, Hamid latif'
    Institute of Chemistry
    University of the Punjab
    Lahore
    Pakistan
;
_publ_contact_author_email     ' drhamidlatif@yahoo.com '
_publ_contact_author_fax     ' 0092+42-923 1269 '
_publ_contact_author_phone     ' 0092-42-923 0463 '
_publ_section_title
;
4-(4-Bromophenyl)-6-(4-chlorophenyl)pyrimidin-2-ylamine
;
loop_
    _publ_author_name
    _publ_author_address
    'Bukhari, Mujahid Hussain'
; Institute of Chemistry
University of the Punjab
Lahore 54590
Pakistan
;
    'Siddiqui, Hamid Latif'
; Institute of Chemistry
University of the Punjab
Lahore 54590
Pakistan
;
    'Ahmad, Naveed'
; Institute of Chemistry
University of the Punjab
Lahore 54590
Pakistan
;
    'Siddiqui, Waseeq Ahmad'
; Department of Chemistry
University of Sargodha
Sargodha
Pakistan
;
    'Parvez, Masood'
; Department of Chemistry
The University of Calgary
2500 University Drive NW
Calgary
Alberta
Canada T2N 1N4
;
data_I
_chemical_name_systematic
;
4-(4-Bromophenyl)-6-(4-chlorophenyl)pyrimidin-2-ylamine
;
_chemical_name_common     ?
_chemical_formula_moiety     'C16 H11 Br Cl N3'
_chemical_formula_sum     'C16 H11 Br Cl N3'
_chemical_formula_iupac     'C16 H11 Br Cl N3'
_chemical_formula_weight     360.64
_chemical_melting_point     ?
_symmetry_cell_setting     'Monoclinic'
_symmetry_space_group_name_H-M     'C 2/c'
_symmetry_space_group_name_Hall     '-C 2yc'
loop_
    _symmetry_equiv_pos_as_xyz
    'x, y, z'
    '-x, y, -z+1/2'
    'x+1/2, y+1/2, z'
    '-x+1/2, y+1/2, -z+1/2'
    '-x, -y, -z'
    'x, -y, z-1/2'
    '-x+1/2, -y+1/2, -z'
    'x+1/2, -y+1/2, z-1/2'
_cell_length_a     39.343(8)
_cell_length_b     3.851(2)
_cell_length_c     22.620(6)
_cell_angle_alpha     90.00
_cell_angle_beta     123.81(2)
_cell_angle_gamma     90.00
_cell_volume     2847.6(18)
_cell_formula_units_Z     8
_cell_measurement_reflns_used     8088
_cell_measurement_theta_min     3.1
_cell_measurement_theta_max     25.3
_cell_measurement_temperature     173(2)
_exptl_crystal_description     'needle'
_exptl_crystal_colour     'colorless'
_exptl_crystal_size_max     0.20
_exptl_crystal_size_mid     0.03
_exptl_crystal_size_min     0.02
_exptl_crystal_density_diffrn     1.682
_exptl_crystal_density_meas     ?
_exptl_crystal_density_method     'not measured'
_exptl_crystal_F_000     1440
_exptl_absorpt_coefficient_mu     3.070
_exptl_absorpt_correction_type     'Multi-scan'
_exptl_absorpt_process_details     '(SORTAV; Blessing, 1997)'
_exptl_absorpt_correction_T_min     0.5788
_exptl_absorpt_correction_T_max     0.9411
_exptl_special_details
;
;
_diffrn_ambient_temperature     173(2)
_diffrn_radiation_type     MoK\a
_diffrn_radiation_wavelength     0.71073
_diffrn_radiation_source     'fine-focus sealed tube'
_diffrn_radiation_monochromator     graphite
_diffrn_measurement_device_type     'Nonius KappaCCD'
_diffrn_measurement_method     '\w and \f'
_diffrn_detector_area_resol_mean     ?
_diffrn_reflns_number     8088
_diffrn_reflns_av_R_equivalents     0.048
_diffrn_reflns_av_sigmaI/netI     0.045
_diffrn_reflns_theta_min     3.1
_diffrn_reflns_theta_max     25.3
_diffrn_reflns_theta_full     25.3
_diffrn_measured_fraction_theta_max     0.992
_diffrn_measured_fraction_theta_full     0.992
_diffrn_reflns_limit_h_min     -46
_diffrn_reflns_limit_h_max     45
_diffrn_reflns_limit_k_min     -4
_diffrn_reflns_limit_k_max     4
_diffrn_reflns_limit_l_min     -26
_diffrn_reflns_limit_l_max     26
_diffrn_standards_number     0
_diffrn_standards_interval_count     ?
_diffrn_standards_interval_time     ?
_diffrn_standards_decay_%     ?
_refine_special_details
;
Refinement of <i>F</i>^2^ against ALL reflections. The weighted <i>R</i>-factor
<i>wR</i> and goodness of fit <i>S</i> are based on <i>F</i>^2^, conventional
<i>R</i>-factors <i>R</i> are based on <i>F</i>, with <i>F</i> set to zero for
negative <i>F</i>^2^. The threshold expression of <i>F</i>^2^ >
\s(<i>F</i>^2^) is used only for calculating <i>R</i>-factors(gt) <i>etc</i>.
and is not relevant to the choice of reflections for refinement.
<i>R</i>-factors based on <i>F</i>^2^ are statistically about twice as large
as those based on <i>F</i>, and <i>R</i>- factors based on ALL data will be
even larger.
;
_reflns_number_total     2589
_reflns_number_gt     1944
_reflns_threshold_expression     I>2\s(I)
_refine_ls_structure_factor_coef     Fsqd
_refine_ls_matrix_type     full
_refine_ls_R_factor_all     0.061
_refine_ls_R_factor_gt     0.039
_refine_ls_wR_factor_gt     0.083
_refine_ls_wR_factor_ref     0.094
_refine_ls_goodness_of_fit_ref     1.05
_refine_ls_restrained_S_all     1.05
_refine_ls_number_reflns     2589
_refine_ls_number_parameters     203
_refine_ls_number_restraints     4
_refine_ls_hydrogen_treatment     mixed
_refine_ls_weighting_scheme     calc
_refine_ls_weighting_details
         'calc w=1/[\s^2^(Fo^2^)+(0.0319P)^2^+9.7534P] where P=(Fo^2^+2Fc^2^)/3'
_atom_sites_solution_hydrogens     geom
_atom_sites_solution_primary     direct
_atom_sites_solution_secondary     difmap
_refine_ls_shift/su_max     0.000
_refine_ls_shift/su_mean     0.000
_refine_diff_density_max     0.43
_refine_diff_density_min     -0.58
_refine_ls_extinction_method     none
_refine_ls_extinction_coef     ?
loop_
    _atom_type_symbol
    _atom_type_description
    _atom_type_scat_dispersion_real
    _atom_type_scat_dispersion_imag
    _atom_type_scat_source
    'C' 'C' 0.0033 0.0016
                         'International Tables Vol C Tables 4.2.6.8 and 6.1.1.4'
    'H' 'H' 0.0000 0.0000
                         'International Tables Vol C Tables 4.2.6.8 and 6.1.1.4'
    'Br' 'Br' -0.2901 2.4595
                         'International Tables Vol C Tables 4.2.6.8 and 6.1.1.4'
    'Cl' 'Cl' 0.1484 0.1585
                         'International Tables Vol C Tables 4.2.6.8 and 6.1.1.4'
    'N' 'N' 0.0061 0.0033
                         'International Tables Vol C Tables 4.2.6.8 and 6.1.1.4'
_computing_data_collection     'COLLECT (Hooft, 1998)'
_computing_cell_refinement     'DENZO (Otwinowski & Minor, 1997)'
_computing_data_reduction     'SCALEPACK (Otwinowski & Minor, 1997)'
_computing_structure_solution     'SHELXS97 (Sheldrick, 2008)'
_computing_structure_refinement     'SHELXL97 (Sheldrick, 2008)'
_computing_molecular_graphics     'ORTEP-3 for Windows (Farrugia, 1997)'
_computing_publication_material     'SHELXL97 (Sheldrick, 2008)'
loop_
    _atom_site_type_symbol
    _atom_site_label
    _atom_site_fract_x
    _atom_site_fract_y
    _atom_site_fract_z
    _atom_site_U_iso_or_equiv
    _atom_site_adp_type
    _atom_site_calc_flag
    _atom_site_refinement_flags
    _atom_site_occupancy
    _atom_site_disorder_assembly
    _atom_site_disorder_group
    Br Br1 0.07275(3) 0.3788(4) -0.23596(6) 0.0284(2) Uani d PD 0.599(2) A 1
    Cl Cl1 0.28850(8) 0.8754(7) 0.45607(13) 0.0257(5) Uani d PD 0.599(2) A 1
    Br Br1' 0.28731(6) 0.8681(5) 0.47100(9) 0.0284(2) Uani d PD 0.401(2) A 2
    Cl Cl1' 0.08059(14) 0.3789(17) -0.2222(2) 0.0257(5) Uani d PD 0.401(2) A 2
    N N1 0.09743(9) 0.9631(7) 0.16544(15) 0.0239(6) Uani d . 1 . .
    N N2 0.05683(9) 0.8645(8) 0.03909(15) 0.0231(6) Uani d . 1 . .
    N N3 0.02841(10) 1.0562(9) 0.09907(18) 0.0302(8) Uani d . 1 . .
    H H3A 0.0318(12) 1.151(11) 0.139(2) 0.036 Uiso d . 1 . .
    H H3B 0.0070(14) 1.073(11) 0.061(2) 0.036 Uiso d . 1 . .
    C C1 0.06220(11) 0.9592(9) 0.10129(18) 0.0239(8) Uani d . 1 . .
    C C2 0.13100(11) 0.8621(9) 0.16862(18) 0.0223(7) Uani d . 1 . .
    C C3 0.12903(11) 0.7667(9) 0.10744(18) 0.0249(8) Uani d . 1 . .
    H H3 0.1529 0.6995 0.1095 0.030 Uiso calc R 1 . .
    C C4 0.09094(11) 0.7729(9) 0.04318(18) 0.0223(8) Uani d . 1 . .
    C C5 0.16972(10) 0.8644(9) 0.24074(18) 0.0233(7) Uani d . 1 A .
    C C6 0.17017(11) 1.0069(9) 0.29802(19) 0.0261(8) Uani d . 1 . .
    H H6 0.1458 1.1041 0.2901 0.031 Uiso calc R 1 . .
    C C7 0.20533(11) 1.0093(10) 0.3658(2) 0.0291(8) Uani d . 1 A .
    H H7 0.2053 1.1065 0.4044 0.035 Uiso calc R 1 . .
    C C8 0.24065(9) 0.8673(10) 0.37647(15) 0.0283(8) Uani d D 1 . .
    C C9 0.24130(11) 0.7212(10) 0.3213(2) 0.0294(8) Uani d . 1 A .
    H H9 0.2658 0.6224 0.3297 0.035 Uiso calc R 1 . .
    C C10 0.20581(11) 0.7210(9) 0.25364(19) 0.0267(8) Uani d . 1 . .
    H H10 0.2060 0.6216 0.2154 0.032 Uiso calc R 1 A .
    C C11 0.08642(11) 0.6800(9) -0.02477(18) 0.0233(8) Uani d . 1 A .
    C C12 0.05169(11) 0.5079(9) -0.07802(19) 0.0244(8) Uani d . 1 . .
    H H12 0.0308 0.4484 -0.0708 0.029 Uiso calc R 1 . .
    C C13 0.04712(11) 0.4215(9) -0.14167(18) 0.0245(8) Uani d . 1 A .
    H H13 0.0233 0.3047 -0.1782 0.029 Uiso calc R 1 . .
    C C14 0.07789(11) 0.5087(9) -0.15093(16) 0.0239(8) Uani d D 1 . .
    C C15 0.11279(11) 0.6792(9) -0.09883(19) 0.0270(8) Uani d . 1 A .
    H H15 0.1336 0.7372 -0.1062 0.032 Uiso calc R 1 . .
    C C16 0.11689(11) 0.7644(9) -0.03569(19) 0.0255(8) Uani d . 1 . .
    H H16 0.1408 0.8818 0.0006 0.031 Uiso calc R 1 A .
loop_
    _atom_site_aniso_label
    _atom_site_aniso_U_11
    _atom_site_aniso_U_22
    _atom_site_aniso_U_33
    _atom_site_aniso_U_12
    _atom_site_aniso_U_13
    _atom_site_aniso_U_23
    Br1 0.0312(5) 0.0367(4) 0.0141(5) 0.0009(4) 0.0106(4) -0.0020(4)
    Cl1 0.0220(8) 0.0441(11) 0.0050(9) 0.0017(7) 0.0039(7) -0.0014(7)
    Br1' 0.0312(5) 0.0367(4) 0.0141(5) 0.0009(4) 0.0106(4) -0.0020(4)
    Cl1' 0.0220(8) 0.0441(11) 0.0050(9) 0.0017(7) 0.0039(7) -0.0014(7)
    N1 0.0256(16) 0.0279(16) 0.0216(14) 0.0007(13) 0.0152(13) 0.0007(12)
    N2 0.0241(15) 0.0273(15) 0.0228(14) 0.0024(13) 0.0161(13) 0.0015(13)
    N3 0.0247(16) 0.045(2) 0.0243(16) 0.0089(16) 0.0157(14) 0.0010(16)
    C1 0.0259(18) 0.0262(19) 0.0234(18) 0.0024(15) 0.0161(16) 0.0030(15)
    C2 0.0280(19) 0.0195(17) 0.0249(18) 0.0003(15) 0.0181(16) 0.0022(15)
    C3 0.0226(18) 0.0301(19) 0.0265(19) 0.0036(15) 0.0164(17) 0.0014(15)
    C4 0.0260(19) 0.0199(17) 0.0246(18) 0.0010(14) 0.0163(17) 0.0034(14)
    C5 0.0240(18) 0.0244(18) 0.0250(18) 0.0002(16) 0.0159(16) 0.0019(15)
    C6 0.0246(19) 0.0292(19) 0.0298(19) 0.0010(15) 0.0184(17) 0.0011(16)
    C7 0.029(2) 0.030(2) 0.0274(19) -0.0011(16) 0.0154(17) -0.0020(16)
    C8 0.0229(19) 0.0275(19) 0.0270(19) -0.0033(16) 0.0092(16) 0.0027(16)
    C9 0.0251(19) 0.030(2) 0.035(2) 0.0061(16) 0.0181(18) 0.0052(16)
    C10 0.029(2) 0.029(2) 0.0276(19) -0.0001(16) 0.0193(18) 0.0004(15)
    C11 0.0275(19) 0.0218(19) 0.0251(18) 0.0054(15) 0.0173(16) 0.0033(14)
    C12 0.0262(19) 0.0240(18) 0.0267(18) 0.0029(15) 0.0169(17) 0.0010(15)
    C13 0.0237(18) 0.0240(19) 0.0229(17) 0.0021(15) 0.0112(16) -0.0009(15)
    C14 0.032(2) 0.0217(17) 0.0219(17) 0.0064(15) 0.0171(17) 0.0043(14)
    C15 0.0261(19) 0.033(2) 0.0278(19) 0.0024(16) 0.0190(17) 0.0043(16)
    C16 0.0233(18) 0.030(2) 0.0228(18) 0.0000(16) 0.0126(16) -0.0004(15)
_geom_special_details
;
All e.s.d.'s (except the e.s.d. in the dihedral angle between two l.s. planes)
are estimated using the full covariance matrix. The cell e.s.d.'s are taken
into account individually in the estimation of e.s.d.'s in distances, angles
and torsion angles; correlations between e.s.d.'s in cell parameters are only
used when they are defined by crystal symmetry. An approximate (isotropic)
treatment of cell e.s.d.'s is used for estimating e.s.d.'s involving l.s.
planes.
;
loop_
    _geom_bond_atom_site_label_1
    _geom_bond_atom_site_label_2
    _geom_bond_site_symmetry_2
    _geom_bond_distance
    _geom_bond_publ_flag
    Br1 C14 . 1.886(3) ?
    Cl1 C8 . 1.736(3) ?
    Br1' C8 . 1.891(3) ?
    Cl1' C14 . 1.746(4) ?
    N1 C1 . 1.337(5) ?
    N1 C2 . 1.340(4) ?
    N2 C4 . 1.340(4) ?
    N2 C1 . 1.352(4) ?
    N3 C1 . 1.354(4) ?
    N3 H3A . 0.92(4) ?
    N3 H3B . 0.80(4) ?
    C2 C3 . 1.392(5) ?
    C2 C5 . 1.489(5) ?
    C3 C4 . 1.391(5) ?
    C3 H3 . 0.9500 ?
    C4 C11 . 1.489(5) ?
    C5 C10 . 1.395(5) ?
    C5 C6 . 1.398(5) ?
    C6 C7 . 1.380(5) ?
    C6 H6 . 0.9500 ?
    C7 C8 . 1.384(5) ?
    C7 H7 . 0.9500 ?
    C8 C9 . 1.382(5) ?
    C9 C10 . 1.384(5) ?
    C9 H9 . 0.9500 ?
    C10 H10 . 0.9500 ?
    C11 C12 . 1.388(5) ?
    C11 C16 . 1.391(5) ?
    C12 C13 . 1.388(5) ?
    C12 H12 . 0.9500 ?
    C13 C14 . 1.380(5) ?
    C13 H13 . 0.9500 ?
    C14 C15 . 1.380(5) ?
    C15 C16 . 1.385(5) ?
    C15 H15 . 0.9500 ?
    C16 H16 . 0.9500 ?
loop_
    _geom_angle_atom_site_label_1
    _geom_angle_atom_site_label_2
    _geom_angle_atom_site_label_3
    _geom_angle_site_symmetry_1
    _geom_angle_site_symmetry_3
    _geom_angle
    _geom_angle_publ_flag
    C1 N1 C2 . . 116.8(3) ?
    C4 N2 C1 . . 115.4(3) ?
    C1 N3 H3A . . 118(3) ?
    C1 N3 H3B . . 119(3) ?
    H3A N3 H3B . . 121(4) ?
    N1 C1 N2 . . 126.8(3) ?
    N1 C1 N3 . . 116.1(3) ?
    N2 C1 N3 . . 117.0(3) ?
    N1 C2 C3 . . 121.0(3) ?
    N1 C2 C5 . . 115.7(3) ?
    C3 C2 C5 . . 123.2(3) ?
    C4 C3 C2 . . 117.8(3) ?
    C4 C3 H3 . . 121.1 ?
    C2 C3 H3 . . 121.1 ?
    N2 C4 C3 . . 122.1(3) ?
    N2 C4 C11 . . 116.9(3) ?
    C3 C4 C11 . . 121.0(3) ?
    C10 C5 C6 . . 118.4(3) ?
    C10 C5 C2 . . 121.9(3) ?
    C6 C5 C2 . . 119.7(3) ?
    C7 C6 C5 . . 121.4(3) ?
    C7 C6 H6 . . 119.3 ?
    C5 C6 H6 . . 119.3 ?
    C6 C7 C8 . . 118.6(3) ?
    C6 C7 H7 . . 120.7 ?
    C8 C7 H7 . . 120.7 ?
    C9 C8 C7 . . 121.7(3) ?
    C9 C8 Cl1 . . 112.9(3) ?
    C7 C8 Cl1 . . 125.3(3) ?
    C9 C8 Br1' . . 121.8(3) ?
    C7 C8 Br1' . . 116.4(3) ?
    C10 C9 C8 . . 119.0(3) ?
    C10 C9 H9 . . 120.5 ?
    C8 C9 H9 . . 120.5 ?
    C9 C10 C5 . . 121.0(3) ?
    C9 C10 H10 . . 119.5 ?
    C5 C10 H10 . . 119.5 ?
    C12 C11 C16 . . 119.2(3) ?
    C12 C11 C4 . . 120.3(3) ?
    C16 C11 C4 . . 120.5(3) ?
    C11 C12 C13 . . 120.8(3) ?
    C11 C12 H12 . . 119.6 ?
    C13 C12 H12 . . 119.6 ?
    C14 C13 C12 . . 118.7(3) ?
    C14 C13 H13 . . 120.6 ?
    C12 C13 H13 . . 120.6 ?
    C13 C14 C15 . . 121.8(3) ?
    C13 C14 Cl1' . . 125.4(3) ?
    C15 C14 Cl1' . . 112.4(3) ?
    C13 C14 Br1 . . 119.0(3) ?
    C15 C14 Br1 . . 119.2(3) ?
    C14 C15 C16 . . 118.9(3) ?
    C14 C15 H15 . . 120.6 ?
    C16 C15 H15 . . 120.6 ?
    C15 C16 C11 . . 120.7(3) ?
    C15 C16 H16 . . 119.6 ?
    C11 C16 H16 . . 119.6 ?
loop_
    _geom_torsion_atom_site_label_1
    _geom_torsion_atom_site_label_2
    _geom_torsion_atom_site_label_3
    _geom_torsion_atom_site_label_4
    _geom_torsion_site_symmetry_1
    _geom_torsion_site_symmetry_2
    _geom_torsion_site_symmetry_3
    _geom_torsion_site_symmetry_4
    _geom_torsion
    _geom_torsion_publ_flag
    C2 N1 C1 N2 . . . . -0.1(5) ?
    C2 N1 C1 N3 . . . . 178.9(3) ?
    C4 N2 C1 N1 . . . . -1.5(5) ?
    C4 N2 C1 N3 . . . . 179.5(3) ?
    C1 N1 C2 C3 . . . . 1.5(5) ?
    C1 N1 C2 C5 . . . . -179.2(3) ?
    N1 C2 C3 C4 . . . . -1.3(5) ?
    C5 C2 C3 C4 . . . . 179.5(3) ?
    C1 N2 C4 C3 . . . . 1.7(5) ?
    C1 N2 C4 C11 . . . . -177.7(3) ?
    C2 C3 C4 N2 . . . . -0.4(5) ?
    C2 C3 C4 C11 . . . . 179.0(3) ?
    N1 C2 C5 C10 . . . . 170.9(3) ?
    C3 C2 C5 C10 . . . . -9.9(5) ?
    N1 C2 C5 C6 . . . . -7.7(5) ?
    C3 C2 C5 C6 . . . . 171.5(3) ?
    C10 C5 C6 C7 . . . . 0.4(5) ?
    C2 C5 C6 C7 . . . . 179.1(3) ?
    C5 C6 C7 C8 . . . . 0.1(5) ?
    C6 C7 C8 C9 . . . . -0.7(6) ?
    C6 C7 C8 Cl1 . . . . 174.9(3) ?
    C6 C7 C8 Br1' . . . . -178.4(3) ?
    C7 C8 C9 C10 . . . . 0.8(6) ?
    Cl1 C8 C9 C10 . . . . -175.4(3) ?
    Br1' C8 C9 C10 . . . . 178.3(3) ?
    C8 C9 C10 C5 . . . . -0.2(6) ?
    C6 C5 C10 C9 . . . . -0.4(5) ?
    C2 C5 C10 C9 . . . . -179.0(3) ?
    N2 C4 C11 C12 . . . . -35.5(5) ?
    C3 C4 C11 C12 . . . . 145.1(4) ?
    N2 C4 C11 C16 . . . . 144.5(3) ?
    C3 C4 C11 C16 . . . . -34.9(5) ?
    C16 C11 C12 C13 . . . . -0.3(5) ?
    C4 C11 C12 C13 . . . . 179.7(3) ?
    C11 C12 C13 C14 . . . . 0.3(5) ?
    C12 C13 C14 C15 . . . . -0.2(5) ?
    C12 C13 C14 Cl1' . . . . 172.1(4) ?
    C12 C13 C14 Br1 . . . . 177.9(3) ?
    C13 C14 C15 C16 . . . . 0.0(5) ?
    Cl1' C14 C15 C16 . . . . -173.1(4) ?
    Br1 C14 C15 C16 . . . . -178.1(3) ?
    C14 C15 C16 C11 . . . . 0.0(5) ?
    C12 C11 C16 C15 . . . . 0.1(5) ?
    C4 C11 C16 C15 . . . . -179.9(3) ?
loop_
    _geom_hbond_atom_site_label_D
    _geom_hbond_atom_site_label_H
    _geom_hbond_atom_site_label_A
    _geom_hbond_site_symmetry_A
    _geom_hbond_distance_DH
    _geom_hbond_distance_HA
    _geom_hbond_distance_DA
    _geom_hbond_angle_DHA
    N3 H3A Br1 6_576 0.92(4) 2.97(4) 3.803(4) 153(3)
    N3 H3A Br1 6_566 0.92(4) 3.11(4) 3.540(4) 111(3)
    N3 H3B N2 5_575 0.80(4) 2.28(5) 3.073(5) 174(4)
