# Supplementary material for: 4-(4-Bromo­phen­yl)-6-(4-chloro­phen­yl)­pyrimidin-2-ylamine
Source: Acta Crystallogr Sect E Struct Rep Online. 2009 Jan 28;65(Pt 2):o390. doi: 10.1107/S1600536809002748 (PMC2968275; doi:10.1107/S1600536809002748)
Supplement: Supplementary file 2 [file e-65-0o390-Isup2.hkl]

#
# h,k,l, Fc-squared, Fo-squared, sigma(Fo-squared) and status flag
#
data_I
_shelx_title ' Compound X'
_shelx_refln_list_code          4
_shelx_F_calc_maximum      483.98
_exptl_crystal_F_000      1440.00
_reflns_d_resolution_high  0.8310
 
loop_
 _symmetry_equiv_pos_as_xyz
 'x, y, z'
 '-x, y, -z+1/2'
 'x+1/2, y+1/2, z'
 '-x+1/2, y+1/2, -z+1/2'
 '-x, -y, -z'
 'x, -y, z-1/2'
 '-x+1/2, -y+1/2, -z'
 'x+1/2, -y+1/2, z-1/2'
 
_cell_length_a    39.3430
_cell_length_b     3.8510
_cell_length_c    22.6200
_cell_angle_alpha  90.000
_cell_angle_beta  123.810
_cell_angle_gamma  90.000
 
_shelx_F_squared_multiplier     1.000
 
loop_
 _refln_index_h
 _refln_index_k
 _refln_index_l
 _refln_F_squared_calc
 _refln_F_squared_meas
 _refln_F_squared_sigma
 _refln_observed_status
  10   0   0     3716.73     3406.80    212.60 o
  12   0   0     3576.22     4643.91    186.17 o
  14   0   0    43908.44    39653.64    996.35 o
  16   0   0      503.07      591.84     70.10 o
  18   0   0      205.85        0.00     57.46 o
  20   0   0     7665.89     7297.98    207.43 o
  22   0   0    14805.11    14691.34    367.74 o
  24   0   0    22740.46    24907.13    598.16 o
  26   0   0     5451.20     6036.73    223.52 o
  28   0   0     6200.28     6752.11    236.73 o
  30   0   0      312.90      275.81    131.01 o
  32   0   0     1649.32     1675.53    124.11 o
  34   0   0      205.53      125.84     91.94 o
  36   0   0     1191.29     1142.88    122.96 o
  38   0   0     4226.56     3816.49    355.68 o
   1   1   0     3961.62     4494.73    145.64 o
   3   1   0     2082.31     2751.18    100.27 o
   5   1   0     2711.73     2302.95     69.58 o
   7   1   0    62429.71    59972.20    727.99 o
   9   1   0      178.81      143.24     30.94 o
  11   1   0      166.98      236.76     45.12 o
  13   1   0     9441.54     9486.28    179.83 o
  15   1   0    15613.37    16220.50    296.26 o
  17   1   0     4930.19     5146.68    106.91 o
  19   1   0       25.53      169.49     58.34 o
  21   1   0     8912.45     8919.42    318.39 o
  23   1   0     2043.82     2010.45    148.53 o
  25   1   0     3217.75     3030.07    457.38 o
  27   1   0     9138.63     9053.92    273.61 o
  29   1   0       76.45      -64.25     97.42 o
  31   1   0     8234.34     8527.87    298.88 o
  33   1   0      586.90      471.11     90.79 o
  35   1   0     3854.02     3933.18    673.14 o
  37   1   0      748.65      721.34    109.34 o
   0   2   0      240.60      134.17     89.06 o
   2   2   0     5286.63     5565.88    129.46 o
   4   2   0     1721.78     1777.14     55.79 o
   6   2   0      306.95      400.44     45.86 o
   8   2   0    12106.32    13433.84    206.31 o
  10   2   0     1077.54     1232.86     61.29 o
  12   2   0      345.00      329.26     45.56 o
  14   2   0       32.24       68.53     48.02 o
  16   2   0      370.10      402.96     49.09 o
  18   2   0      303.63      363.41     91.23 o
  20   2   0       42.14        5.96     97.53 o
  22   2   0        0.35      -79.84     57.07 o
  24   2   0      492.86      537.73     64.48 o
  26   2   0      100.92       72.53     78.26 o
  28   2   0      120.95      137.30     77.09 o
  30   2   0      314.67      314.06     99.63 o
  32   2   0      283.15      437.72    103.78 o
  34   2   0      142.12      -90.58     99.40 o
   1   3   0     2882.71     2993.80     82.36 o
   3   3   0     1502.14     1523.03    129.88 o
   5   3   0      611.12      538.46     88.49 o
   7   3   0    11935.77    12774.86    228.13 o
   9   3   0     2526.24     2482.81    124.49 o
  11   3   0      996.77     1225.36     73.45 o
  13   3   0     1342.83     1447.44     70.67 o
  15   3   0      918.11     1024.02     96.48 o
  17   3   0     3903.25     3990.35    151.49 o
  19   3   0      529.27      463.43     61.25 o
  21   3   0     6403.83     6426.43    192.17 o
  23   3   0        5.30       38.90     89.32 o
  25   3   0       20.16      -15.42     74.97 o
  27   3   0      732.00      843.13     95.87 o
  29   3   0     1752.66     1266.32    210.56 o
   0   4   0     3110.15     3427.72    295.34 o
   2   4   0       94.50      162.99     89.83 o
   4   4   0      373.59      174.10     79.65 o
   6   4   0     1033.79     1256.51    111.96 o
   8   4   0     1547.05     1444.97    144.14 o
  10   4   0       11.73       20.75     93.30 o
  12   4   0        0.08      119.35     87.53 o
  14   4   0     4303.94     4834.67    227.12 o
  16   4   0       14.48       16.99    274.45 o
  18   4   0        1.96       65.08     82.31 o
 -39   1   1     1604.84     1436.42    130.10 o
 -37   1   1     2451.75     2451.89    241.62 o
 -35   1   1      986.81     1115.05    120.91 o
 -33   1   1      495.75      518.51    105.19 o
 -31   1   1       48.36      -33.28    114.63 o
 -29   1   1    10116.31    10603.18    603.62 o
 -27   1   1     5660.65     6285.53    405.95 o
 -25   1   1     4488.61     4788.71    170.03 o
 -23   1   1     4025.57     4076.18    135.90 o
 -21   1   1       58.51      119.54     51.30 o
 -19   1   1     8329.65     8077.63    163.88 o
 -17   1   1      404.11      447.02     64.44 o
 -15   1   1    23831.44    23612.79    377.63 o
 -13   1   1     3916.34     3724.68     84.14 o
 -11   1   1     2395.09     1974.27     55.46 o
  -9   1   1     6065.93     6135.87    133.11 o
  -7   1   1      863.62      619.15     67.34 o
  -5   1   1     2600.54     3051.62     93.28 o
  -3   1   1    93564.06    93040.47   1188.59 o
  -1   1   1    34049.79    33881.93    612.68 o
   1   1   1    21271.84    21058.21    319.41 o
   3   1   1    52575.11    53032.68    645.84 o
   5   1   1    31141.98    29088.92    458.89 o
   7   1   1    41031.04    39741.86    534.54 o
   9   1   1     3659.50     4105.91     79.22 o
  11   1   1      349.64      380.81     28.07 o
  13   1   1    22305.99    22889.15    376.44 o
  15   1   1      414.39      436.65     51.38 o
  17   1   1     3055.67     3351.06    102.27 o
  19   1   1     6537.41     6776.94    178.90 o
  21   1   1     2052.40     2049.85    113.69 o
  23   1   1     1538.28     1416.99    179.27 o
  25   1   1      698.79      795.89     94.42 o
  27   1   1     2711.52     2712.91    328.96 o
  29   1   1       87.11       26.22    111.47 o
  31   1   1      245.55       16.15     92.24 o
  33   1   1     1681.67     1765.79    251.39 o
  35   1   1     1415.32     1193.25    114.05 o
  37   1   1     1698.00     1726.77    174.10 o
 -36   2   1     2107.19     1805.65    250.47 o
 -34   2   1       24.44      -29.80    107.82 o
 -32   2   1     3990.42     4502.30    219.84 o
 -30   2   1      638.44      645.69    107.47 o
 -28   2   1      224.41      256.07     71.97 o
 -26   2   1     6607.48     7021.97    173.93 o
 -24   2   1     3707.66     3902.13    115.19 o
 -22   2   1     8692.72     9194.11    211.27 o
 -20   2   1      555.53      682.92     57.48 o
 -18   2   1    16701.78    17337.72    336.89 o
 -16   2   1     5821.58     6121.18    143.94 o
 -14   2   1      451.14      401.20     50.90 o
 -12   2   1       35.55      -56.82     58.06 o
 -10   2   1      550.59      628.84     44.99 o
  -8   2   1    34857.84    34268.53    480.64 o
  -6   2   1      420.31      462.47     44.58 o
  -4   2   1     1951.71     1774.93     73.40 o
  -2   2   1    35540.52    36053.00    470.63 o
   0   2   1     4278.86     3794.56     89.07 o
   2   2   1      489.33      557.23     48.19 o
   4   2   1     3372.32     3211.52     70.79 o
   6   2   1    41732.43    41774.27    638.04 o
   8   2   1      648.30      882.64     49.34 o
  10   2   1     3002.48     2857.60     69.38 o
  12   2   1    17202.16    17473.51    294.85 o
  14   2   1    18820.92    19466.41    385.78 o
  16   2   1      615.75      845.77     55.56 o
  18   2   1        0.46        3.72    121.75 o
  20   2   1    20205.81    20781.26    432.37 o
  22   2   1        3.90      109.74     79.87 o
  24   2   1     3366.00     3407.69    119.19 o
  26   2   1     6944.81     7343.94    286.17 o
  28   2   1     3934.89     3631.96    184.17 o
  30   2   1      567.11      762.43    120.89 o
  32   2   1       22.97      -88.24    172.95 o
  34   2   1     4461.24     4235.36    266.60 o
 -29   3   1      827.65      687.23     83.24 o
 -27   3   1      661.55      501.16    139.12 o
 -25   3   1     1328.83     1260.39    107.69 o
 -23   3   1     1926.19     1754.33     96.19 o
 -21   3   1     1325.81     1303.10    114.34 o
 -19   3   1      914.63      908.96     85.28 o
 -17   3   1       24.74       84.13     67.54 o
 -15   3   1     3451.63     3207.39    124.28 o
 -13   3   1      690.93      897.82    161.81 o
 -11   3   1     6904.76     7287.08    197.55 o
  -9   3   1     3962.33     4634.92    184.95 o
  -7   3   1     3457.47     3944.65    117.15 o
  -5   3   1     3203.52     3318.23    163.61 o
  -3   3   1      171.57      203.80     52.49 o
  -1   3   1    14415.46    15694.87    252.46 o
   1   3   1       48.88       58.20     63.78 o
   3   3   1      699.68      644.16     58.27 o
   5   3   1     6779.19     6941.99    219.36 o
   7   3   1     1161.18     1355.40     96.73 o
   9   3   1     1669.73     1743.52     75.89 o
  11   3   1      879.13      906.71     62.63 o
  13   3   1     4275.78     4347.24    165.96 o
  15   3   1      104.04      -42.84     61.67 o
  17   3   1     1755.71     1520.34     97.37 o
  19   3   1      771.38      663.00    112.24 o
  21   3   1       52.13       58.75     82.48 o
  23   3   1      841.11      879.84     96.25 o
  25   3   1      174.08      104.46     83.93 o
  27   3   1     1316.28     1586.88    290.46 o
 -20   4   1       93.59     -176.42    117.61 o
 -18   4   1       19.21        8.82    134.71 o
 -16   4   1       20.97       41.66     98.88 o
 -14   4   1       28.00       21.83     92.64 o
 -12   4   1       23.09       90.89     77.28 o
 -10   4   1      481.17      393.47    113.04 o
  -8   4   1       40.36      -19.21     69.60 o
  -6   4   1       23.81      -94.95     71.95 o
  -4   4   1       27.05       25.56     80.64 o
  -2   4   1      257.95      165.92     86.39 o
   0   4   1       87.11       89.82     80.25 o
   2   4   1       11.97       52.54     97.80 o
   4   4   1      311.83      207.75    147.80 o
   6   4   1       97.45       66.47     84.49 o
   8   4   1       35.76      112.13     84.04 o
  10   4   1       47.75       51.45     90.86 o
  12   4   1       53.43      118.84     88.02 o
  14   4   1        9.00     -113.15    122.56 o
  16   4   1       35.03      229.93    212.92 o
  18   4   1       13.27     -178.13    309.71 o
 -40   0   2     3600.50     3948.64    324.07 o
 -38   0   2      813.91      883.16    126.41 o
 -36   0   2      620.20      591.84    114.35 o
 -34   0   2    22297.91    24502.04    735.49 o
 -32   0   2    10967.35    11799.39    411.41 o
 -30   0   2    31768.77    35711.31   1002.67 o
 -28   0   2    11801.80    12231.48    368.89 o
 -26   0   2    32481.57    34885.62    764.79 o
 -24   0   2    11277.11    12807.81    394.75 o
 -22   0   2      199.93      194.79    109.75 o
 -20   0   2    25494.53    23818.84    702.16 o
 -18   0   2     3129.33     2945.97    172.95 o
 -16   0   2     1534.88     1253.20     91.36 o
 -14   0   2      621.02      298.79     62.63 o
 -12   0   2    76305.59    72319.63   1772.83 o
 -10   0   2    43993.07    46181.65   1628.99 o
  -8   0   2    23141.00    22754.69    891.78 o
  -6   0   2      794.67      900.97     72.97 o
   8   0   2     6368.36     5767.47    218.35 o
  10   0   2        9.19       69.53     46.54 o
  12   0   2    83967.85    81927.44   2039.25 o
  14   0   2       21.41      132.73     45.39 o
  16   0   2    25381.17    28063.98    634.93 o
  18   0   2    23471.84    22549.55    910.74 o
  20   0   2     6088.19     5814.94    266.04 o
  22   0   2     3586.71     3513.67    170.66 o
  24   0   2     4515.61     4674.94    186.74 o
  26   0   2     3306.82     3388.98    158.59 o
  28   0   2     1350.45     1565.78    108.02 o
  30   0   2      380.26      633.21    137.33 o
  32   0   2     4249.58     4927.18    223.52 o
  34   0   2      408.42      580.92    153.42 o
  36   0   2       10.06      148.82    155.14 o
 -39   1   2      302.55      407.17    115.94 o
 -37   1   2       96.48      -88.76    123.83 o
 -35   1   2      971.20      890.41     63.68 o
 -33   1   2     1682.46     1746.54    115.49 o
 -31   1   2      149.52      122.57    112.33 o
 -29   1   2      792.78      668.47    101.30 o
 -27   1   2     8420.59     8174.68    279.84 o
 -25   1   2      293.18      187.62     60.14 o
 -23   1   2     2528.24     2616.63     89.65 o
 -21   1   2     1406.66     1297.07     67.32 o
 -19   1   2    16455.54    16369.24    347.40 o
 -17   1   2     3657.79     3971.73    104.80 o
 -15   1   2     2763.72     2825.93     71.51 o
 -13   1   2    12308.01    11103.77    198.62 o
 -11   1   2      501.31      581.15     54.65 o
  -9   1   2     7924.07     8290.36    152.34 o
  -7   1   2     2803.38     2442.26     64.08 o
  -5   1   2     1044.75     1013.77     41.14 o
  -3   1   2   234237.33   221100.16   3186.14 o
  -1   1   2     6961.32     6590.09    107.12 o
   1   1   2     5231.90     5204.14    115.97 o
   3   1   2    19122.33    18551.77    289.00 o
   5   1   2    76540.07    72028.09   1000.21 o
   7   1   2     4916.71     4771.42     86.80 o
   9   1   2    16490.04    17313.01    282.88 o
  11   1   2     8934.85     8667.79    151.64 o
  13   1   2     3852.49     3797.77    179.97 o
  15   1   2    11716.38    12987.81    282.18 o
  17   1   2      110.75      128.97     96.77 o
  19   1   2    13260.99    13363.97    409.70 o
  21   1   2      386.04      357.14    100.22 o
  23   1   2    11377.59    10748.45    337.17 o
  25   1   2     5440.88     5319.00    211.45 o
  27   1   2     1896.44     1659.15    118.32 o
  29   1   2      103.23       22.17     97.39 o
  31   1   2      522.08      592.75     91.26 o
  33   1   2     2262.97     2208.84    145.29 o
  35   1   2      654.20      593.71     98.27 o
 -36   2   2       73.90     -110.31    126.71 o
 -34   2   2      291.30      589.80    228.69 o
 -32   2   2      199.88      188.43     99.81 o
 -30   2   2        5.73      -36.04     69.50 o
 -28   2   2       72.82       -9.54     56.83 o
 -26   2   2     2053.85     1866.28    105.07 o
 -24   2   2     2280.81     2473.80    101.77 o
 -22   2   2      248.34      244.50     55.07 o
 -20   2   2      908.68     1154.20     62.58 o
 -18   2   2       76.14      115.57     46.59 o
 -16   2   2       17.58      215.45     59.87 o
 -14   2   2     2134.18     2406.83    132.28 o
 -12   2   2        8.96      -36.31     48.40 o
 -10   2   2      198.54      239.66     35.66 o
  -8   2   2      344.25      421.30     42.97 o
  -6   2   2       33.46       99.04     40.65 o
  -4   2   2    11117.71    11646.96    230.89 o
  -2   2   2     1955.36     2181.24     72.51 o
   0   2   2     2277.12     2411.71     79.70 o
   2   2   2        8.74       21.98     55.40 o
   4   2   2     3354.09     3570.77    112.96 o
   6   2   2     3052.57     3252.31     84.41 o
   8   2   2       47.93       28.37     36.48 o
  10   2   2     3920.32     4341.77     97.83 o
  12   2   2     3756.65     3879.76    136.84 o
  14   2   2      449.93      626.64     52.64 o
  16   2   2     1740.63     1989.11     80.08 o
  18   2   2      340.41      455.91     74.25 o
  20   2   2      171.85      182.21     72.06 o
  22   2   2     2046.50     2028.60    113.84 o
  24   2   2      163.84      255.78     84.48 o
  26   2   2      831.01      825.02    176.45 o
  28   2   2      298.08      318.57    122.24 o
  30   2   2      327.42      355.16    106.32 o
  32   2   2       17.17      -25.93    476.63 o
 -31   3   2      859.73      480.43    158.69 o
 -29   3   2       36.29      -11.79     79.54 o
 -27   3   2      682.01      540.93    106.56 o
 -25   3   2      311.90      419.44     79.12 o
 -23   3   2     2572.20     2360.01    183.45 o
 -21   3   2        2.68      170.59     69.60 o
 -19   3   2     1023.99     1124.02    115.20 o
 -17   3   2     3152.29     2802.99    112.82 o
 -15   3   2        9.77      -14.77     52.45 o
 -13   3   2     1075.50     1092.26     87.91 o
 -11   3   2      808.13      786.22     65.50 o
  -9   3   2     3695.30     3811.47    117.15 o
  -7   3   2      762.11     1149.74    121.41 o
  -5   3   2    11195.18    11146.11    221.44 o
  -3   3   2     2810.41     2680.30     97.18 o
  -1   3   2     1525.30     1644.75    103.01 o
   1   3   2     1738.94     1889.11     75.52 o
   3   3   2      888.04      921.72    103.34 o
   5   3   2      517.05      601.58     60.05 o
   7   3   2      117.83       56.45     59.54 o
   9   3   2     4570.09     4349.70    116.09 o
  11   3   2      570.99      588.01     58.82 o
  13   3   2      378.75      556.55     98.62 o
  15   3   2      785.91      655.52     79.31 o
  17   3   2      280.71      230.82     78.24 o
  19   3   2     1771.03     2001.60    151.45 o
  21   3   2      634.78      647.49    112.94 o
  23   3   2      867.59      885.80    179.82 o
  25   3   2      375.70      291.95     77.09 o
  27   3   2        5.90     -268.60    209.00 o
 -20   4   2     4257.62     4119.44    222.00 o
 -18   4   2      117.61      209.82    123.90 o
 -16   4   2      997.96      835.43    125.65 o
 -14   4   2      355.74      726.85    107.40 o
 -12   4   2     4170.03     3876.44    142.63 o
 -10   4   2     1533.03     1589.30    127.47 o
  -8   4   2       84.41       84.74     95.21 o
  -6   4   2     3211.07     3386.10    126.81 o
  -4   4   2      538.58      408.19     87.49 o
  -2   4   2     3136.02     3299.57    164.55 o
   0   4   2      193.53      234.57     90.48 o
   2   4   2     5523.61     5248.06    148.80 o
   4   4   2     6037.41     6110.22    178.15 o
   6   4   2       57.86      237.52     77.26 o
   8   4   2      272.31      472.28     93.72 o
  10   4   2      156.89      210.46    106.91 o
  12   4   2     2287.59     2309.86    145.86 o
  14   4   2      363.42      199.14    232.40 o
  16   4   2     1833.49     1637.23    190.47 o
 -41   1   3      189.36      159.88    138.48 o
 -39   1   3      136.62      149.47    235.30 o
 -37   1   3     1107.45     1233.99    281.27 o
 -35   1   3      429.88      490.30     81.10 o
 -33   1   3     2020.68     1995.97    137.90 o
 -31   1   3     3594.71     3658.36    155.18 o
 -29   1   3     2191.78     2115.18    130.60 o
 -27   1   3    17122.59    17513.10    380.99 o
 -25   1   3       10.27      -22.58     41.76 o
 -23   1   3       98.57      169.25    108.73 o
 -21   1   3    26988.84    27479.27    543.30 o
 -19   1   3      633.27      572.51     72.90 o
 -17   1   3       14.88      -60.35     40.23 o
 -15   1   3       35.04      -14.02     67.10 o
 -13   1   3    28185.25    28124.50    541.32 o
 -11   1   3     7600.52     7819.76    140.73 o
  -9   1   3     3754.67     3571.35     81.35 o
  -7   1   3    47933.82    44787.27    594.24 o
  -5   1   3    27140.75    27056.28    348.74 o
  -3   1   3     1487.33     1282.89     55.78 o
  -1   1   3    15409.05    14211.95    234.92 o
   1   1   3    19480.02    17790.94    300.68 o
   3   1   3    32714.22    32089.20    477.49 o
   5   1   3     7433.38     7191.96    143.50 o
   7   1   3    12323.79    11908.02    182.83 o
   9   1   3     1044.58     1231.33     49.35 o
  11   1   3    23463.72    24215.63    439.41 o
  13   1   3     2684.48     3424.38    146.47 o
  15   1   3    11182.23    11043.40    410.95 o
  17   1   3     8657.93     8721.65    224.59 o
  19   1   3      591.58      546.06    114.92 o
  21   1   3    13453.22    12612.98    472.61 o
  23   1   3      111.56      201.90     84.67 o
  25   1   3     5657.05     5692.89    255.12 o
  27   1   3        2.50      -26.67     91.13 o
  29   1   3     2957.75     2978.56    287.87 o
  31   1   3     2549.92     2767.81    338.73 o
  33   1   3      126.49      -59.42    126.41 o
  35   1   3       75.84       46.18    163.76 o
 -38   2   3       52.53       65.30    120.34 o
 -36   2   3      736.73      414.66    130.43 o
 -34   2   3     2660.92     2330.85    130.98 o
 -32   2   3     1655.76     1405.99     99.87 o
 -30   2   3     1443.17     1355.52     84.87 o
 -28   2   3     7989.32     8336.94    248.01 o
 -26   2   3      794.95      861.68     61.46 o
 -24   2   3       62.64       31.56     40.06 o
 -22   2   3     4112.42     4305.10    119.49 o
 -20   2   3    16480.35    16851.79    285.17 o
 -18   2   3     2539.88     2521.50     97.95 o
 -16   2   3     1024.52     1426.81    142.90 o
 -14   2   3    35550.44    35184.52    528.68 o
 -12   2   3     1133.00     1246.69     68.31 o
 -10   2   3     2609.51     2694.13     67.56 o
  -8   2   3     2886.71     2846.30    116.12 o
  -6   2   3    77586.38    77994.18   1018.74 o
  -4   2   3     9213.79     9165.83    152.08 o
  -2   2   3      950.48     1258.72     60.66 o
   0   2   3    43756.99    43146.59    611.58 o
   2   2   3      234.55      334.44     43.68 o
   4   2   3    11182.20    11098.96    192.05 o
   6   2   3     7434.42     7599.63    228.41 o
   8   2   3    20631.11    19997.17    369.17 o
  10   2   3    13021.86    13052.03    292.10 o
  12   2   3      149.65      188.60     55.34 o
  14   2   3    16021.39    16595.69    374.54 o
  16   2   3      462.07      490.23     61.73 o
  18   2   3     5595.34     5884.56    201.12 o
  20   2   3      606.27      715.85     74.09 o
  22   2   3     5323.08     5286.64    254.42 o
  24   2   3     2253.68     2652.55    207.67 o
  26   2   3       31.34      235.71    138.58 o
  28   2   3     1199.92      938.98    190.19 o
  30   2   3       58.30      435.87    192.78 o
  32   2   3     3748.72     3369.13    281.84 o
 -31   3   3      318.62      120.71    185.42 o
 -29   3   3      495.39      476.49     85.97 o
 -27   3   3     2542.67     2368.67    107.90 o
 -25   3   3      603.64      564.36     67.31 o
 -23   3   3     1346.26     1156.13     86.97 o
 -21   3   3     5220.86     5206.88    213.06 o
 -19   3   3      997.16     1020.98    137.26 o
 -17   3   3      368.99      452.96     98.28 o
 -15   3   3       16.27      -12.81     62.15 o
 -13   3   3     2975.32     2876.34    107.98 o
 -11   3   3      551.33      529.75     87.08 o
  -9   3   3      302.80      277.39     86.54 o
  -7   3   3      609.15      756.03    102.92 o
  -5   3   3        9.39      117.78     67.01 o
  -3   3   3      629.12      579.35     68.55 o
  -1   3   3      140.49      296.24     61.31 o
   1   3   3    10348.09    10249.29    192.12 o
   3   3   3     1740.83     1713.27     84.29 o
   5   3   3      776.33      816.11     63.77 o
   7   3   3     6759.38     6528.16    149.97 o
   9   3   3      555.77      598.14    128.63 o
  11   3   3     4691.73     4681.57    118.78 o
  13   3   3     1983.72     1837.97     77.27 o
  15   3   3     2779.36     2516.71    109.37 o
  17   3   3     3592.34     3626.49    135.56 o
  19   3   3     1364.86     1777.36    105.06 o
  21   3   3     1658.54     1609.43    255.69 o
  23   3   3      180.30      208.80    139.06 o
  25   3   3     1234.68     1344.03    299.08 o
 -22   4   3       51.51       79.19    134.91 o
 -20   4   3       87.93      173.21    181.54 o
 -18   4   3       39.59       55.76     84.00 o
 -16   4   3        0.47      173.58     93.96 o
 -14   4   3        0.93       40.17     93.66 o
 -12   4   3      340.33      287.42     85.05 o
 -10   4   3      150.73      169.77     85.44 o
  -8   4   3      258.44      213.95     76.69 o
  -6   4   3      108.04      -73.35     76.94 o
  -4   4   3        7.27     -108.52     72.34 o
  -2   4   3      143.08       85.95     84.68 o
   0   4   3      333.59      335.50     88.24 o
   2   4   3       49.68       29.88     71.24 o
   4   4   3       94.17       96.17     68.02 o
   6   4   3       41.70       17.78     69.95 o
   8   4   3       71.46       17.37     68.56 o
  10   4   3      141.31       70.20     84.92 o
  12   4   3      137.63      230.19     76.57 o
  14   4   3      368.73     -212.48    183.58 o
 -42   0   4     2224.81     2223.12    228.69 o
 -40   0   4       23.78       -5.75    110.32 o
 -38   0   4      159.58      194.79    109.75 o
 -36   0   4     3987.34     4379.02    210.88 o
 -34   0   4      655.89      656.19    108.60 o
 -32   0   4     6787.75     7454.27    340.16 o
 -30   0   4     1062.20      748.70    136.75 o
 -28   0   4     3280.27     3513.67    197.66 o
 -26   0   4       12.44      -74.70     91.94 o
 -24   0   4     5162.10     5362.16    221.80 o
 -22   0   4    32160.22    31060.51   1015.32 o
 -20   0   4     1122.15      942.34    102.28 o
 -18   0   4      279.04      689.40     69.59 o
 -16   0   4     5788.61     4716.31    156.29 o
 -14   0   4    92898.98    83706.52   2981.31 o
 -12   0   4       86.08      201.92     60.05 o
 -10   0   4     6820.98     7959.92    338.44 o
  -6   0   4    53726.81    51990.27   1831.82 o
  -4   0   4     4256.68     4064.14    116.07 o
  -2   0   4     3674.66     3214.88    103.43 o
   0   0   4    14034.03    14453.46    547.02 o
   4   0   4      772.70      405.91     94.52 o
   6   0   4   112670.49    98720.15   6552.15 o
   8   0   4    13799.69    14602.39    334.40 o
  10   0   4    22024.03    22009.41    515.42 o
  12   0   4    34575.93    33845.59   1394.55 o
  14   0   4    24385.03    24549.73    950.39 o
  16   0   4    20028.72    21425.64    621.14 o
  18   0   4      461.61      574.02     61.48 o
  20   0   4    20543.41    22299.60    611.37 o
  22   0   4      148.42      403.37     76.42 o
  24   0   4     4342.47     4810.54    189.04 o
  26   0   4      188.89      103.43     56.89 o
  28   0   4    10759.31    11310.40    499.90 o
  30   0   4     6012.64     7798.45    562.53 o
  32   0   4      166.12       51.71    149.40 o
  34   0   4     1810.60     2180.60    198.24 o
 -41   1   4      500.38      257.38    106.01 o
 -39   1   4      564.10      701.26    132.45 o
 -37   1   4     3033.96     2723.05    131.52 o
 -35   1   4     2334.24     2386.88    144.06 o
 -33   1   4     4045.50     4438.85    409.11 o
 -31   1   4      219.67      142.70    102.31 o
 -29   1   4    17242.43    17641.89    414.31 o
 -27   1   4       13.45      153.52     85.84 o
 -25   1   4     1001.97     1031.96     72.98 o
 -23   1   4     7225.22     7454.47    180.62 o
 -21   1   4    16748.68    17404.01    315.86 o
 -19   1   4     3525.11     3737.83    114.53 o
 -17   1   4     7727.78     8153.51    200.87 o
 -15   1   4    46955.78    47440.45    847.42 o
 -13   1   4     1495.49     1643.47     59.81 o
 -11   1   4     2505.63     2322.19     62.22 o
  -9   1   4       27.42      -15.84     35.51 o
  -7   1   4   105058.51    99742.72   1281.93 o
  -5   1   4     1322.42     1093.77     46.04 o
  -3   1   4     3211.63     3186.56    181.96 o
  -1   1   4    38850.57    36261.90    585.55 o
   1   1   4      751.99      506.20     67.26 o
   3   1   4       33.11       14.68     31.22 o
   5   1   4       71.24      -29.39     42.05 o
   7   1   4     6612.55     6099.57    167.14 o
   9   1   4    23203.99    24927.70    443.86 o
  11   1   4      812.73     1064.57     57.85 o
  13   1   4    12159.70    11798.95    236.02 o
  15   1   4      123.92      246.42     48.44 o
  17   1   4     7251.21     7474.10    192.90 o
  19   1   4      717.33      487.80     91.65 o
  21   1   4     3756.38     3526.76    209.15 o
  23   1   4      693.56      672.28    100.21 o
  25   1   4       33.99       12.93     88.69 o
  27   1   4     1228.61     1249.02    114.27 o
  29   1   4       71.31      160.91    226.10 o
  31   1   4      372.20      341.71     95.50 o
  33   1   4       10.45      301.58    196.51 o
 -38   2   4       45.23      -12.13    112.66 o
 -36   2   4      473.28      433.46    305.40 o
 -34   2   4     3132.40     2822.63    139.23 o
 -32   2   4       53.68       38.73     66.10 o
 -30   2   4      428.97      377.95     65.35 o
 -28   2   4      652.19      534.33     59.13 o
 -26   2   4        4.78      -63.85     62.87 o
 -24   2   4     2009.29     2034.79     77.26 o
 -22   2   4      892.49     1107.97     76.59 o
 -20   2   4       17.82       -8.42     86.25 o
 -18   2   4     1553.90     1740.03     95.87 o
 -16   2   4     2352.92     2623.90     84.92 o
 -14   2   4      922.45     1104.35     73.73 o
 -12   2   4     1038.55     1059.97     56.22 o
 -10   2   4     3413.53     3545.11     85.91 o
  -8   2   4    10863.90    11032.82    202.20 o
  -6   2   4     1682.55     1754.78     78.47 o
  -4   2   4     1589.15     1664.53     65.23 o
  -2   2   4      223.49      295.89     48.97 o
   0   2   4     8302.22     8560.92    169.30 o
   2   2   4     1621.24     1881.34    100.27 o
   4   2   4       86.95       26.21     75.39 o
   6   2   4     1938.72     1983.87    126.39 o
   8   2   4     1289.09     1519.04     89.41 o
  10   2   4      495.78      630.45    134.97 o
  12   2   4       53.41       44.58     46.92 o
  14   2   4       45.78       -3.15     50.85 o
  16   2   4      409.49      515.98     92.75 o
  18   2   4      396.89      367.94    122.34 o
  20   2   4     2364.44     2559.79    129.06 o
  22   2   4     1937.76     1836.57    102.45 o
  24   2   4      267.25      319.98     72.44 o
  26   2   4      527.18      571.68     89.87 o
  28   2   4       49.51      100.10    445.31 o
  30   2   4       15.44       80.94    166.91 o
 -33   3   4       79.68       95.94     87.65 o
 -31   3   4      371.42      261.54     84.84 o
 -29   3   4     1109.77     1134.12    163.14 o
 -27   3   4       57.51       24.96     56.61 o
 -25   3   4     2799.97     2761.70    105.48 o
 -23   3   4      108.95       91.85     62.81 o
 -21   3   4     1697.65     1825.57     99.48 o
 -19   3   4       35.32        4.79     72.44 o
 -17   3   4     1042.38     1071.58     84.74 o
 -15   3   4     4936.05     4688.98    143.82 o
 -13   3   4      283.46      483.42     68.67 o
 -11   3   4        9.28      117.70     75.61 o
  -9   3   4       51.53       50.21     67.44 o
  -7   3   4     2578.57     2535.11    147.13 o
  -5   3   4      129.31      152.91     61.67 o
  -3   3   4     1861.82     1764.50     84.49 o
  -1   3   4     9611.33    10045.39    208.60 o
   1   3   4      198.11      352.25    101.35 o
   3   3   4      568.34      649.60     61.53 o
   5   3   4      698.89     1022.06    166.29 o
   7   3   4    11136.04    11393.17    334.15 o
   9   3   4       80.51      -16.80     60.50 o
  11   3   4      103.95       35.89     43.92 o
  13   3   4     9783.46     9687.51    207.74 o
  15   3   4      460.14      520.83     59.94 o
  17   3   4      769.37      904.08     84.83 o
  19   3   4     2951.44     2692.13    270.63 o
  21   3   4      993.78      992.67    265.26 o
  23   3   4     2875.20     2758.53    265.28 o
  25   3   4        2.94     -190.19    275.81 o
 -22   4   4     1428.81     1296.47    282.70 o
 -20   4   4        2.61       56.05     93.80 o
 -18   4   4      835.34      858.16    100.87 o
 -16   4   4      193.94      203.94     93.27 o
 -14   4   4     2690.18     2938.96    173.25 o
 -12   4   4       41.29       -4.81     80.20 o
 -10   4   4      280.28      350.52     76.99 o
  -8   4   4     9177.28     9213.57    314.98 o
  -6   4   4       11.46       96.00     83.15 o
  -4   4   4       51.49        9.86     75.79 o
  -2   4   4      902.72     1110.33     89.53 o
   0   4   4     6260.41     6342.56    166.77 o
   2   4   4        5.92      -72.00     72.60 o
   4   4   4      228.96      402.77     76.82 o
   6   4   4     6483.59     6809.82    205.43 o
   8   4   4      898.62      853.25     94.37 o
  10   4   4       15.34      -71.21    220.07 o
  12   4   4      738.48      961.29     99.52 o
 -41   1   5      137.57      111.72     91.18 o
 -39   1   5     1319.43     1247.84    105.30 o
 -37   1   5     4900.98     4997.95    205.77 o
 -35   1   5      553.54      724.43     99.27 o
 -33   1   5     2958.94     2963.67    197.09 o
 -31   1   5     2863.57     2886.03    137.84 o
 -29   1   5     3127.55     3244.88    149.36 o
 -27   1   5      152.56      173.90     70.56 o
 -25   1   5      122.32       67.40     73.57 o
 -23   1   5    11564.50    11664.44    236.99 o
 -21   1   5       22.44       16.55     54.82 o
 -19   1   5      220.84       82.30     49.83 o
 -17   1   5     2045.16     1877.24     71.41 o
 -15   1   5     6138.80     5796.66    116.87 o
 -13   1   5       36.57      -23.74     45.01 o
 -11   1   5    18312.63    18099.07    294.60 o
  -9   1   5    52247.97    49353.15    658.36 o
  -7   1   5    12404.51    11876.26    200.79 o
  -5   1   5     3364.34     3129.25     93.97 o
  -3   1   5     5274.07     4779.33     98.87 o
  -1   1   5    19126.00    18394.34    333.98 o
   1   1   5      449.64      430.33     49.41 o
   3   1   5     5018.73     5264.68    145.53 o
   5   1   5    13013.50    12040.53    373.24 o
   7   1   5      452.08      401.36     51.92 o
   9   1   5     9705.78    10932.80    211.86 o
  11   1   5     7893.83     7866.25    166.64 o
  13   1   5    15363.76    15922.98    346.92 o
  15   1   5       28.65       63.85     59.47 o
  17   1   5       84.81       29.78     53.79 o
  19   1   5     8049.79     7963.91    257.50 o
  21   1   5      206.20      140.67     92.22 o
  23   1   5       22.28       61.86    120.09 o
  25   1   5      274.74       30.15    131.87 o
  27   1   5     1795.23     1815.79    218.92 o
  29   1   5      733.58      717.28    110.85 o
  31   1   5      279.17      316.51    104.88 o
 -38   2   5       19.87     -128.47     85.65 o
 -36   2   5     2449.36     2404.58    142.91 o
 -34   2   5     1917.12     1863.78    153.70 o
 -32   2   5     1771.67     1646.51     85.92 o
 -30   2   5    11019.54    10852.02    313.25 o
 -28   2   5       27.91       -9.24     52.62 o
 -26   2   5     8682.62     8848.97    268.26 o
 -24   2   5     5699.82     5787.86    152.60 o
 -22   2   5     6317.08     6235.34    180.64 o
 -20   2   5     2834.33     2907.11     96.18 o
 -18   2   5     7378.90     8150.02    268.36 o
 -16   2   5    19000.71    19106.17    342.36 o
 -14   2   5     1907.98     2062.63    113.54 o
 -12   2   5     9447.99     9326.94    172.84 o
 -10   2   5      275.52      262.92     46.04 o
  -8   2   5     2098.28     1886.83     97.24 o
  -6   2   5      979.65     1004.76     57.43 o
  -4   2   5     5338.69     5660.49    126.12 o
  -2   2   5    41103.73    39125.02   1429.98 o
   0   2   5      150.02      109.01     66.51 o
   2   2   5       42.08       37.00     38.40 o
   4   2   5     9419.53     9285.61    177.30 o
   6   2   5    14329.37    14039.22    276.33 o
   8   2   5     3853.37     3915.70    117.52 o
  10   2   5     1647.93     1709.87    121.42 o
  12   2   5    20115.40    20172.64    372.20 o
  14   2   5        7.13       10.17    130.13 o
  16   2   5     1964.54     1778.26    134.44 o
  18   2   5     8402.57     8302.75    355.62 o
  20   2   5     7251.77     7175.78    280.06 o
  22   2   5      472.52      322.52    175.08 o
  24   2   5       87.86       85.97    114.35 o
  26   2   5     8141.38     8783.95    441.66 o
  28   2   5      168.46      122.83    150.98 o
 -33   3   5     1318.65     1251.85    112.98 o
 -31   3   5       39.11       49.97     82.76 o
 -29   3   5      901.72      921.22    122.25 o
 -27   3   5     1858.63     1918.21     97.37 o
 -25   3   5      541.86      577.64     80.69 o
 -23   3   5     3895.96     4069.14    122.91 o
 -21   3   5      725.74      960.09    103.92 o
 -19   3   5     2433.05     2089.93    161.51 o
 -17   3   5     3100.05     3109.16    144.72 o
 -15   3   5     3830.49     3896.33    129.58 o
 -13   3   5      289.27      522.88     70.33 o
 -11   3   5      252.33      339.92    102.43 o
  -9   3   5    17872.56    18212.20    298.79 o
  -7   3   5       20.16       91.78    106.89 o
  -5   3   5     1625.69     1790.09     91.94 o
  -3   3   5     2018.17     2281.52    160.65 o
  -1   3   5     1060.53     1133.34    127.80 o
   1   3   5      361.95      492.70     86.00 o
   3   3   5      102.13      135.11     61.33 o
   5   3   5     7714.22     8003.68    176.00 o
   7   3   5       14.41       23.17     49.28 o
   9   3   5       65.56      -23.44     78.96 o
  11   3   5     1952.59     1987.75    132.53 o
  13   3   5     3917.26     4285.73    149.48 o
  15   3   5      259.41      268.10     98.29 o
  17   3   5     1495.73     1360.44    236.83 o
  19   3   5     5463.92     5641.08    298.92 o
  21   3   5      987.07      782.48    162.16 o
  23   3   5      362.33      -48.21    175.20 o
 -22   4   5       14.30      -60.81    104.58 o
 -20   4   5      669.02      587.84    147.96 o
 -18   4   5      250.40      161.71    120.64 o
 -16   4   5       14.71       62.09     79.24 o
 -14   4   5      310.84      238.18    109.56 o
 -12   4   5     1942.11     2037.48    134.94 o
 -10   4   5       55.80      -47.39     98.28 o
  -8   4   5        6.95     -135.48    100.55 o
  -6   4   5      566.08      502.70     86.70 o
  -4   4   5       18.63      -82.12     70.88 o
  -2   4   5        7.98      107.41    152.60 o
   0   4   5      149.32        5.06     75.29 o
   2   4   5       74.08       53.94     72.79 o
   4   4   5      204.68      224.57     83.68 o
   6   4   5      213.92      180.70     82.94 o
   8   4   5       55.03       16.87    127.31 o
  10   4   5      345.43      163.07    139.91 o
  12   4   5      300.06      167.66     98.88 o
 -44   0   6       67.62      114.35    183.30 o
 -42   0   6     2004.51     2151.87    182.72 o
 -40   0   6      794.89      825.12    126.41 o
 -38   0   6      927.34      838.34    166.63 o
 -36   0   6     1441.78     1476.72    174.68 o
 -34   0   6     5157.10     5306.42    275.81 o
 -32   0   6     2709.86     2986.76    190.77 o
 -30   0   6       25.54       51.71     75.27 o
 -28   0   6     9586.11     9650.96    342.46 o
 -26   0   6     1281.80     1307.21    109.75 o
 -24   0   6    20205.51    20964.08    643.89 o
 -22   0   6    24351.26    25561.02   1062.72 o
 -20   0   6    48138.13    44065.29    915.80 o
 -18   0   6    50520.26    53637.72   1142.12 o
 -16   0   6    10603.19    11159.74    778.87 o
 -14   0   6    27253.47    23914.01   1062.15 o
 -12   0   6     3071.36     2807.03     89.35 o
 -10   0   6    51570.30    48402.46   2992.51 o
  -8   0   6      189.07      401.24    198.81 o
  -6   0   6    47807.86    46486.77    907.03 o
  -4   0   6    33487.54    30877.59    619.82 o
  -2   0   6    28625.08    25850.58    554.38 o
   0   0   6    12560.73    10298.85    493.58 o
   2   0   6    11005.99    10784.64    314.88 o
   4   0   6    38547.79    32555.82   2043.56 o
   6   0   6    18871.50    20893.36   1388.52 o
   8   0   6    55160.55    54907.17   1393.77 o
  10   0   6     7708.91     6752.07    246.62 o
  12   0   6      903.32      490.13    127.56 o
  14   0   6       45.29      166.06    189.62 o
  16   0   6     2793.57     3301.64    313.73 o
  18   0   6    22493.28    23168.40   1015.32 o
  20   0   6       22.55      125.84    108.60 o
  22   0   6     3501.56     3576.88    226.39 o
  24   0   6     3978.94     3920.49    237.31 o
  26   0   6     4728.19     5295.50    309.13 o
  28   0   6       51.67      218.35    125.26 o
  30   0   6     2050.09     2000.18    210.30 o
  32   0   6     6639.41     8468.44    502.20 o
 -43   1   6        3.70       78.53    118.42 o
 -41   1   6     2512.51     2716.42    186.44 o
 -39   1   6      109.24      451.20    143.36 o
 -37   1   6      237.09       62.51    131.58 o
 -35   1   6     2007.18     1767.41    200.25 o
 -33   1   6     2451.56     2329.02    199.96 o
 -31   1   6     1217.74     1222.43    152.85 o
 -29   1   6       32.63      129.79    109.42 o
 -27   1   6     7367.77     6890.16    266.57 o
 -25   1   6     1470.06     1640.23     85.67 o
 -23   1   6       18.87      -37.08     87.75 o
 -21   1   6       46.80       88.01     57.72 o
 -19   1   6     1712.79     1788.93    118.85 o
 -17   1   6    15181.82    15617.33    251.31 o
 -15   1   6      988.87      870.95     94.09 o
 -13   1   6     6204.15     5292.60    115.91 o
 -11   1   6     8316.15     8232.89    174.01 o
  -9   1   6     1008.39      816.30     44.50 o
  -7   1   6    13954.27    13675.93    348.75 o
  -5   1   6     7012.78     6948.76    145.62 o
  -3   1   6     2399.22     2051.19     63.87 o
  -1   1   6      523.58      537.20     37.64 o
   1   1   6    11254.03    11237.51    230.13 o
   3   1   6     7730.09     7705.22    270.95 o
   5   1   6    16887.14    15945.31    346.58 o
   7   1   6       16.47       37.18     66.40 o
   9   1   6      155.32       83.66     77.15 o
  11   1   6    15391.04    15569.07    299.86 o
  13   1   6       79.15      143.15     40.70 o
  15   1   6     3493.64     3446.58    116.74 o
  17   1   6     4600.00     4628.14    144.73 o
  19   1   6       85.61       27.40     66.53 o
  21   1   6       33.38      -82.45     80.90 o
  23   1   6      484.97      325.02     90.14 o
  25   1   6     2692.70     2505.20    410.55 o
  27   1   6      654.96      438.53    129.28 o
  29   1   6      683.14      479.61    197.95 o
  31   1   6      364.62      618.90    169.51 o
 -40   2   6      541.69      326.61     97.84 o
 -38   2   6      464.04      234.33    126.52 o
 -36   2   6     1040.60      879.06    119.43 o
 -34   2   6       94.73      193.46     70.43 o
 -32   2   6      475.25      466.00     63.52 o
 -30   2   6     1061.09      937.52     65.29 o
 -28   2   6      836.49      798.72     63.11 o
 -26   2   6      847.50      825.85     56.99 o
 -24   2   6       11.81      101.49     52.27 o
 -22   2   6       16.36       11.03     50.65 o
 -20   2   6        0.25       51.08    112.96 o
 -18   2   6       38.47      178.91     61.75 o
 -16   2   6       23.27      -20.52     45.85 o
 -14   2   6      823.45      905.71     93.55 o
 -12   2   6      132.73       96.76     42.21 o
 -10   2   6    11173.48    11758.02    226.91 o
  -8   2   6      615.73      710.44     48.93 o
  -6   2   6       83.26       20.39     67.76 o
  -4   2   6     4409.87     4637.91    175.08 o
  -2   2   6      479.39      474.34     62.18 o
   0   2   6       40.84       64.71     62.12 o
   2   2   6      918.78     1019.84     59.96 o
   4   2   6     1387.39     1397.33     54.99 o
   6   2   6      317.75      387.54     50.85 o
   8   2   6      472.91      457.72     83.01 o
  10   2   6      351.58      475.16     61.70 o
  12   2   6        0.17      -40.29     85.98 o
  14   2   6     1128.94     1171.81     96.57 o
  16   2   6      894.30      808.63     95.17 o
  18   2   6       22.77       13.94     87.47 o
  20   2   6       94.52       17.90     82.96 o
  22   2   6       36.47       78.00    119.32 o
  24   2   6      891.25      802.66    175.54 o
  26   2   6      275.86      195.22    198.79 o
  28   2   6       82.31        4.51    570.86 o
 -33   3   6      895.68      789.15     98.67 o
 -31   3   6      498.25      290.51    101.85 o
 -29   3   6      184.75      210.12    124.40 o
 -27   3   6     5458.51     5459.65    191.03 o
 -25   3   6       18.03       83.90     71.88 o
 -23   3   6      604.49      575.25     94.46 o
 -21   3   6     5419.16     5440.37    151.20 o
 -19   3   6     2080.75     1834.82    102.10 o
 -17   3   6     3643.22     3322.20    131.43 o
 -15   3   6     1822.00     2021.65     94.40 o
 -13   3   6     8518.21     8395.98    209.60 o
 -11   3   6    12327.70    12273.73    238.55 o
  -9   3   6      874.43      976.80     84.68 o
  -7   3   6      333.39      515.74     90.74 o
  -5   3   6      271.79      355.11    107.15 o
  -3   3   6    10615.62    11190.21    242.89 o
  -1   3   6      714.88     1059.60     69.67 o
   1   3   6     1636.08     1448.56     70.99 o
   3   3   6     3713.90     3710.22    100.68 o
   5   3   6     5330.90     5352.02    129.26 o
   7   3   6      150.34      164.37     49.99 o
   9   3   6       69.35       42.94     67.01 o
  11   3   6     9749.06    10209.21    231.65 o
  13   3   6     1003.73      916.47     98.53 o
  15   3   6     3460.74     3452.42    254.20 o
  17   3   6     1380.36     1155.87    162.64 o
  19   3   6     1852.86     2177.16    249.68 o
  21   3   6       80.69      395.06    184.55 o
 -22   4   6      661.34      633.61    113.71 o
 -20   4   6     5545.78     5478.45    312.73 o
 -18   4   6       15.49      -54.76    117.44 o
 -16   4   6     1934.04     1827.91    114.76 o
 -14   4   6     1217.84     1512.98    125.34 o
 -12   4   6     6522.49     5687.79    207.10 o
 -10   4   6     3149.38     2810.91    125.88 o
  -8   4   6     1011.25     1187.88    103.30 o
  -6   4   6     4068.34     3967.94    148.62 o
  -4   4   6     1522.70     1462.23     93.06 o
  -2   4   6       95.68      217.95     76.68 o
   0   4   6      560.80      658.53    103.26 o
   2   4   6      842.57      711.38    169.69 o
   4   4   6     4407.50     4539.58    194.73 o
   6   4   6       74.17      259.90     83.60 o
   8   4   6      595.40      520.31    102.43 o
  10   4   6     2983.11     2238.59    180.79 o
  12   4   6     2725.36     2656.94    249.95 o
 -43   1   7      959.00      946.70    116.84 o
 -41   1   7      616.09      738.23    240.76 o
 -39   1   7      102.79       94.37     82.49 o
 -37   1   7      659.26      499.79    113.23 o
 -35   1   7     4471.94     4490.04    158.25 o
 -33   1   7      240.46      190.15    192.78 o
 -31   1   7      883.75      804.36     87.94 o
 -29   1   7     5114.60     4929.81    190.21 o
 -27   1   7     1460.40     1489.69     94.37 o
 -25   1   7       81.96       62.66     62.29 o
 -23   1   7      136.70      159.53     52.75 o
 -21   1   7    39936.07    42594.29    623.90 o
 -19   1   7     1449.52     1448.26     86.34 o
 -17   1   7      415.55      638.81     63.61 o
 -15   1   7    36482.38    37201.29    589.61 o
 -13   1   7     3958.18     3793.87     80.76 o
 -11   1   7     2436.90     2019.04     63.33 o
  -9   1   7      931.21      756.33     49.60 o
  -7   1   7    31417.59    29712.49    420.70 o
  -5   1   7     8122.42     8334.46    151.82 o
  -3   1   7      703.56      804.22     42.94 o
  -1   1   7     6647.66     6572.86    181.07 o
   1   1   7     3685.77     3784.05    105.41 o
   3   1   7    26494.66    28129.15    486.01 o
   5   1   7      782.23      943.61     61.74 o
   7   1   7    12732.49    12948.15    342.72 o
   9   1   7     7991.11     8857.92    258.98 o
  11   1   7      749.25      775.20     80.61 o
  13   1   7     3565.17     3408.24    104.68 o
  15   1   7      844.42      876.13    168.24 o
  17   1   7     8502.06     8330.10    221.13 o
  19   1   7       50.87       47.21     70.97 o
  21   1   7     6175.50     5254.09    682.62 o
  23   1   7     3829.15     3735.87    180.49 o
  25   1   7     1487.06     1212.90    188.76 o
  27   1   7      239.39      191.30     87.08 o
  29   1   7      454.32      464.26    126.67 o
 -40   2   7       13.07      -57.76     83.25 o
 -38   2   7     2540.38     2556.48    132.51 o
 -36   2   7     2501.06     2535.67    113.76 o
 -34   2   7      683.31      735.30     69.11 o
 -32   2   7      525.50      512.64    108.34 o
 -30   2   7      138.94       86.25     51.09 o
 -28   2   7     6948.83     7101.36    238.94 o
 -26   2   7     2115.19     2317.98    107.65 o
 -24   2   7        1.37      189.54     84.74 o
 -22   2   7     7329.48     7168.65    213.06 o
 -20   2   7     2732.48     2659.89     94.65 o
 -18   2   7     1370.76     1168.69    107.15 o
 -16   2   7        6.87      167.65     49.58 o
 -14   2   7    58248.28    58559.67    822.53 o
 -12   2   7    11433.72    11331.49    278.88 o
 -10   2   7      826.03      935.70     59.78 o
  -8   2   7    31387.67    31947.09    513.05 o
  -6   2   7     6367.89     6432.94    199.38 o
  -4   2   7     6365.09     5753.88    123.24 o
  -2   2   7     4359.16     4946.86    197.31 o
   0   2   7    33982.09    34217.35    511.96 o
   2   2   7     1440.01     1375.60     53.12 o
   4   2   7     1453.51     1577.91    109.48 o
   6   2   7    11244.68    11597.92    252.92 o
   8   2   7     3548.54     3622.98    107.06 o
  10   2   7    18264.23    19021.17    376.70 o
  12   2   7       69.82      185.30    118.60 o
  14   2   7    10336.40    10367.93    282.99 o
  16   2   7     7238.70     7370.69    235.04 o
  18   2   7     4181.00     4180.74    174.92 o
  20   2   7      815.31      958.64    135.00 o
  22   2   7      101.29      173.55    118.69 o
  24   2   7     6135.62     6412.36    393.62 o
  26   2   7      524.23      525.95    172.49 o
 -35   3   7     1427.37     2040.97    301.09 o
 -33   3   7      163.47      -29.48    105.49 o
 -31   3   7      741.59      780.33    111.63 o
 -29   3   7     2099.51     2169.81    121.83 o
 -27   3   7      267.75      385.40     74.86 o
 -25   3   7      223.15      220.45    161.34 o
 -23   3   7      764.23      763.59     80.49 o
 -21   3   7     3444.48     3476.46    109.52 o
 -19   3   7       69.27       62.86     63.44 o
 -17   3   7      822.78      782.10     82.63 o
 -15   3   7     3494.99     3721.50    127.80 o
 -13   3   7     7679.95     7627.12    283.72 o
 -11   3   7       14.00      -15.48     69.88 o
  -9   3   7     2202.72     2715.63    107.40 o
  -7   3   7    13602.11    14525.48    295.89 o
  -5   3   7      668.50      617.99     63.70 o
  -3   3   7      919.67     1176.11    121.73 o
  -1   3   7     1382.53     1554.75    168.61 o
   1   3   7      220.68      272.75     56.36 o
   3   3   7     2233.17     2269.48     94.71 o
   5   3   7       19.37     -118.47     86.70 o
   7   3   7     4090.97     4296.00    111.49 o
   9   3   7      730.19      719.76     63.05 o
  11   3   7      556.60      571.82     87.66 o
  13   3   7     2866.64     3012.42    144.47 o
  15   3   7      291.77      289.54     99.78 o
  17   3   7     1623.67     1688.41    162.90 o
  19   3   7       18.45      -18.97    143.65 o
  21   3   7      277.98      397.62    338.44 o
 -22   4   7      343.95      173.09    131.06 o
 -20   4   7        0.88      120.39     92.77 o
 -18   4   7      147.39      123.64     95.39 o
 -16   4   7      126.01        1.84    141.29 o
 -14   4   7      791.44      574.15     94.58 o
 -12   4   7       12.67       95.13    105.32 o
 -10   4   7        6.04      -18.35     90.06 o
  -8   4   7      447.42      483.78    148.56 o
  -6   4   7       32.35        4.20     90.18 o
  -4   4   7      158.42      149.09     82.62 o
  -2   4   7       24.78      -67.68    145.47 o
   0   4   7        3.52      124.29     80.63 o
   2   4   7       37.98       52.21     76.06 o
   4   4   7       40.61       25.14    139.42 o
   6   4   7      125.89       27.62    112.28 o
   8   4   7      486.81      309.96    211.22 o
  10   4   7        7.69      229.84    137.90 o
 -44   0   8     4682.49     4695.62    363.72 o
 -42   0   8       15.38      183.87    149.97 o
 -40   0   8      998.99      668.26    156.87 o
 -38   0   8       11.07     -114.35    131.01 o
 -36   0   8     9825.57    10133.62    442.44 o
 -34   0   8       61.51       63.21    109.75 o
 -32   0   8     5244.44     4927.18    255.12 o
 -30   0   8    15485.88    16314.01    619.42 o
 -28   0   8     1992.12     1831.25    106.67 o
 -26   0   8     2130.81     1719.44    142.79 o
 -24   0   8     9142.17    11035.31    294.02 o
 -22   0   8    27945.67    25525.99    654.09 o
 -20   0   8      965.52     1195.10     65.29 o
 -18   0   8    22789.42    23841.30    549.63 o
 -16   0   8    21692.66    19614.00    547.83 o
 -14   0   8    12435.27    12347.68    387.02 o
 -12   0   8     3246.27     3857.70    159.47 o
 -10   0   8     2257.82     2297.27    156.87 o
  -8   0   8   120108.56   114379.27   2198.75 o
  -6   0   8     1838.99     1835.18    133.59 o
  -4   0   8      922.01      978.13     63.83 o
  -2   0   8    37464.86    33503.90    746.98 o
   0   0   8    14027.32    14526.43    456.81 o
   2   0   8    13035.34    12654.39    375.21 o
   4   0   8       61.44       59.83     45.68 o
   6   0   8    25641.98    22907.35    543.23 o
   8   0   8     7448.82     7067.32    261.44 o
  10   0   8      317.05      333.84    138.48 o
  12   0   8    11225.31    11262.14    563.11 o
  14   0   8     4086.28     4154.70    175.14 o
  16   0   8     1924.23     2450.09    299.94 o
  18   0   8        6.03     -328.38    218.92 o
  20   0   8    15549.46    16217.48    656.19 o
  22   0   8       93.86      440.72    184.45 o
  24   0   8      220.69     -132.73    258.57 o
  26   0   8     4005.50     4500.26    294.77 o
  28   0   8     1155.28     1072.20    183.87 o
 -43   1   8      641.67      940.97    298.22 o
 -41   1   8       27.09       43.42    166.06 o
 -39   1   8     1866.97     1777.52    115.78 o
 -37   1   8     1955.42     1813.27    175.70 o
 -35   1   8      245.44      136.90     84.48 o
 -33   1   8     3268.59     2746.50    265.57 o
 -31   1   8       45.55      100.28     78.61 o
 -29   1   8     4143.34     4071.60    142.02 o
 -27   1   8       53.80       23.44    112.38 o
 -25   1   8      218.54      215.37     77.05 o
 -23   1   8    10983.88    10757.34    203.14 o
 -21   1   8       93.14      114.77     43.23 o
 -19   1   8      432.95      518.12     41.28 o
 -17   1   8     1425.76     1366.75     56.27 o
 -15   1   8    16457.79    15320.77    262.61 o
 -13   1   8     1950.57     1975.04     62.05 o
 -11   1   8    13686.97    14327.93    235.12 o
  -9   1   8    11570.01    10672.24    252.46 o
  -7   1   8      269.83      288.56     42.55 o
  -5   1   8      229.50      298.68     65.44 o
  -3   1   8       33.45        4.27     32.51 o
  -1   1   8    20994.62    20342.45    435.71 o
   1   1   8      184.90      187.04     83.36 o
   3   1   8     1165.65     1460.43     80.48 o
   5   1   8    28875.80    29411.69    594.65 o
   7   1   8     3503.24     3916.92    227.36 o
   9   1   8      266.34      203.92     54.22 o
  11   1   8      159.58      359.37     63.69 o
  13   1   8    14024.57    14055.60    465.43 o
  15   1   8     1936.18     2032.44    159.12 o
  17   1   8       56.85       43.38     69.95 o
  19   1   8     5273.56     4486.60    169.51 o
  21   1   8     1013.60      888.44    446.18 o
  23   1   8     4551.49     4009.75    186.12 o
  25   1   8      196.54       15.59    111.76 o
  27   1   8     4855.91     4645.20    484.39 o
 -40   2   8      542.44      299.50    101.61 o
 -38   2   8       59.23       42.19     77.11 o
 -36   2   8       30.02       25.72     78.69 o
 -34   2   8       81.45      -17.26     61.12 o
 -32   2   8      111.44      127.19     53.63 o
 -30   2   8      137.22       80.73    108.81 o
 -28   2   8       20.69       51.14     90.07 o
 -26   2   8     2339.95     2449.96     82.47 o
 -24   2   8       97.02      171.21     48.69 o
 -22   2   8       50.78       14.88     54.56 o
 -20   2   8      129.55      125.66     58.44 o
 -18   2   8      283.71      313.54     86.89 o
 -16   2   8     1404.53     1422.33     63.28 o
 -14   2   8      106.90      183.37     55.33 o
 -12   2   8      636.16      643.77     60.93 o
 -10   2   8        2.03      -17.85     59.54 o
  -8   2   8       52.89      143.77     56.89 o
  -6   2   8     7033.60     7375.64    254.51 o
  -4   2   8        0.41       70.61     59.36 o
  -2   2   8      160.58      196.41     49.94 o
   0   2   8       19.70       -6.87     39.73 o
   2   2   8        1.19      -13.88     46.36 o
   4   2   8     1419.61     1593.63     82.03 o
   6   2   8      247.04      312.79     49.94 o
   8   2   8        4.33     -108.28     80.56 o
  10   2   8       53.29      105.00    162.43 o
  12   2   8        0.62       -2.17     79.29 o
  14   2   8        3.03      -90.90     67.70 o
  16   2   8      842.22      907.66     91.63 o
  18   2   8      452.21      388.07     97.88 o
  20   2   8       52.24      -12.19    214.42 o
  22   2   8      106.34      140.70    163.41 o
  24   2   8      205.73      413.00    211.62 o
 -35   3   8       66.75       42.96    133.86 o
 -33   3   8        7.79      -54.79     75.73 o
 -31   3   8     1164.24     1096.12     80.73 o
 -29   3   8     3173.29     3185.62    126.44 o
 -27   3   8       75.86      104.98     68.67 o
 -25   3   8        5.62       77.53     67.33 o
 -23   3   8     6410.81     6300.12    176.49 o
 -21   3   8      689.36      692.75     73.77 o
 -19   3   8     1705.72     1458.18     75.59 o
 -17   3   8      686.78      506.17     74.77 o
 -15   3   8    14019.67    14270.15    337.08 o
 -13   3   8       88.24      119.55     98.77 o
 -11   3   8       88.40      242.26    137.34 o
  -9   3   8     6040.07     6138.73    157.18 o
  -7   3   8     4187.70     4247.62    164.79 o
  -5   3   8      503.93      464.09    205.18 o
  -3   3   8      173.75      341.85    100.44 o
  -1   3   8     9028.31     8973.74    179.18 o
   1   3   8      374.99      409.37     59.83 o
   3   3   8      508.55      357.05     66.43 o
   5   3   8     1265.62     1221.71     73.27 o
   7   3   8      457.11      508.71     42.42 o
   9   3   8     1695.82     1725.90    116.94 o
  11   3   8      188.45      147.89     54.64 o
  13   3   8      337.67      409.55    107.50 o
  15   3   8        4.68     -184.24    122.83 o
  17   3   8       29.74      299.48    162.49 o
  19   3   8      766.71      403.45    192.35 o
 -22   4   8     2487.89     2362.49    142.87 o
 -20   4   8      284.24      105.96    173.34 o
 -18   4   8      676.39      630.00    121.77 o
 -16   4   8     4854.75     4790.94    204.01 o
 -14   4   8     1303.74     1113.41    243.12 o
 -12   4   8      175.26      271.21    135.07 o
 -10   4   8      166.21      343.66    120.74 o
  -8   4   8     5530.15     5138.31    193.15 o
  -6   4   8       19.82      119.76     78.21 o
  -4   4   8       20.19      128.81     73.20 o
  -2   4   8     4992.08     5238.22    243.88 o
   0   4   8     1116.39     1026.26     95.16 o
   2   4   8     1020.73     1111.92    113.93 o
   4   4   8      171.81      131.95    104.25 o
   6   4   8     3589.48     3229.29    306.61 o
   8   4   8      940.72      748.70    162.04 o
 -43   1   9      119.23       75.67    109.19 o
 -41   1   9     1628.46     1564.85    118.80 o
 -39   1   9       16.82      100.42     73.88 o
 -37   1   9     1433.42     1568.84    111.45 o
 -35   1   9       34.41      -10.02    105.85 o
 -33   1   9     3364.14     3475.26    139.68 o
 -31   1   9     2398.80     2458.86    160.25 o
 -29   1   9      581.77      602.21     81.00 o
 -27   1   9     1086.65      872.45     74.03 o
 -25   1   9      705.04      659.01     52.69 o
 -23   1   9     5862.76     5739.43    131.22 o
 -21   1   9      145.02       -8.05     58.72 o
 -19   1   9     1776.87     1615.78     58.93 o
 -17   1   9    15563.28    15497.12    264.35 o
 -15   1   9     2170.74     2113.71    107.90 o
 -13   1   9     2262.31     2027.10     64.44 o
 -11   1   9     1543.86     1616.30     57.56 o
  -9   1   9    43336.11    45158.23    780.79 o
  -7   1   9      537.57      772.83     85.19 o
  -5   1   9       78.09      257.76     69.02 o
  -3   1   9    28968.79    28402.70    501.20 o
  -1   1   9     2155.18     2171.50     96.04 o
   1   1   9     2674.02     2816.97    105.30 o
   3   1   9     3183.22     3448.59    186.26 o
   5   1   9    13746.52    13338.30    321.46 o
   7   1   9      135.77      249.00     79.59 o
   9   1   9     1614.71     1541.88    148.53 o
  11   1   9     9347.50     9631.82    355.69 o
  13   1   9       61.27      166.73    321.78 o
  15   1   9      349.12      340.29     77.77 o
  17   1   9      134.88       -6.09     37.07 o
  19   1   9     1582.67     1567.23    266.90 o
  21   1   9     1333.62     1223.79    395.04 o
  23   1   9      575.27      270.94     68.95 o
  25   1   9     1713.30     2350.00    276.76 o
 -40   2   9     1773.21     1401.53    136.33 o
 -38   2   9     3687.51     3340.13    131.33 o
 -36   2   9      307.88      232.22    106.16 o
 -34   2   9     7961.65     7710.51    221.85 o
 -32   2   9      333.31      336.47     70.58 o
 -30   2   9     4731.28     5030.40    123.51 o
 -28   2   9     2649.61     2714.28     94.93 o
 -26   2   9     6408.05     6578.71    283.39 o
 -24   2   9    12063.84    12642.59    245.59 o
 -22   2   9     2943.37     3171.86     99.54 o
 -20   2   9     1348.69     1337.01     60.97 o
 -18   2   9     1906.03     2219.49     76.40 o
 -16   2   9    25337.21    26220.93    621.44 o
 -14   2   9      522.17      658.64     99.03 o
 -12   2   9      173.46       21.42     48.77 o
 -10   2   9    35104.52    35850.71    565.79 o
  -8   2   9      636.44      431.06     60.17 o
  -6   2   9     1015.15     1018.55     62.90 o
  -4   2   9       78.77      167.17     56.23 o
  -2   2   9    16663.54    16201.30    280.86 o
   0   2   9     2203.77     2096.06     85.07 o
   2   2   9     7018.85     7537.74    184.68 o
   4   2   9    17477.95    18229.53    330.26 o
   6   2   9      899.49      929.72     62.09 o
   8   2   9      144.68      151.59     52.91 o
  10   2   9     4078.58     4231.24    229.98 o
  12   2   9     6508.50     6558.67    211.98 o
  14   2   9      881.16     1126.90    110.06 o
  16   2   9      523.31      404.74    103.59 o
  18   2   9     5789.39     5665.18    216.57 o
  20   2   9      234.40      206.93    167.19 o
  22   2   9      299.22      189.19    160.29 o
  24   2   9        7.44     -120.67    190.19 o
 -35   3   9      420.26      549.07     79.46 o
 -33   3   9      266.99      214.45     83.75 o
 -31   3   9      780.15      663.51     96.54 o
 -29   3   9       45.24      -99.63     74.29 o
 -27   3   9      707.16      850.75     83.85 o
 -25   3   9        0.73      153.01     69.26 o
 -23   3   9     2385.50     2375.11     93.93 o
 -21   3   9      554.73      605.92     72.29 o
 -19   3   9     2369.35     2246.68    129.63 o
 -17   3   9    13300.54    13885.11    335.54 o
 -15   3   9       60.36     -110.37     74.54 o
 -13   3   9      777.29      886.22    103.39 o
 -11   3   9     1516.10     1657.36    127.72 o
  -9   3   9     3197.26     3029.78    113.37 o
  -7   3   9      159.18      338.97     70.47 o
  -5   3   9      600.86      452.73     67.11 o
  -3   3   9     7600.49     7625.48    180.84 o
  -1   3   9     3161.09     3217.85     95.13 o
   1   3   9      381.15      325.08     44.02 o
   3   3   9      304.09      344.25     39.16 o
   5   3   9     5009.80     5341.53    110.77 o
   7   3   9      949.63      800.16     90.73 o
   9   3   9     2336.61     2128.34    135.68 o
  11   3   9     1561.06     1555.68    132.95 o
  13   3   9       14.85      192.39    111.12 o
  15   3   9      119.96       17.46    137.27 o
  17   3   9        6.50      169.30    152.59 o
 -22   4   9      471.11      462.10    176.16 o
 -20   4   9      154.63      229.86    125.44 o
 -18   4   9      193.88      -46.41     94.53 o
 -16   4   9        6.68      -97.80     89.78 o
 -14   4   9       28.69      -39.10    104.56 o
 -12   4   9        0.10      103.79     96.05 o
 -10   4   9      331.35      235.19     87.69 o
  -8   4   9      654.46      584.45     97.04 o
  -6   4   9      516.92      513.23     87.57 o
  -4   4   9      177.55      129.14     91.02 o
  -2   4   9      190.99      231.18     91.90 o
   0   4   9      369.82      411.81     81.86 o
   2   4   9        4.51      -90.98    150.51 o
   4   4   9        3.53     -194.79    251.67 o
   6   4   9      205.57      212.03    136.75 o
 -46   0  10       15.95      143.65    143.65 o
 -44   0  10       49.36      -79.87    143.65 o
 -42   0  10     3514.89     3788.33    279.83 o
 -40   0  10       16.14        0.00     57.46 o
 -38   0  10     1444.62     1483.04    157.44 o
 -36   0  10     4316.50     4329.03    239.61 o
 -34   0  10     4576.33     5034.06    225.82 o
 -32   0  10     2940.78     3209.85    135.10 o
 -30   0  10      121.20      213.54    215.76 o
 -28   0  10    12089.32    12417.06    777.72 o
 -26   0  10      409.55      417.75     95.38 o
 -24   0  10     1604.06     1283.95     78.59 o
 -22   0  10     3312.16     3081.30    237.88 o
 -20   0  10     8467.33     8729.90    318.74 o
 -18   0  10    19930.80    20053.07    576.63 o
 -16   0  10     2747.57     3181.56    175.83 o
 -14   0  10    56836.26    57910.30   1431.40 o
 -12   0  10       45.16      185.75     43.65 o
 -10   0  10     2419.08     2029.24    233.00 o
  -8   0  10    50871.49    52924.27   1286.24 o
  -6   0  10    60425.32    62084.16   1233.54 o
  -4   0  10    37006.30    35372.14    711.23 o
  -2   0  10     6381.05     6232.04    202.55 o
   0   0  10    26522.57    25848.90    706.76 o
   2   0  10     9890.97     9866.64    403.08 o
   4   0  10    19910.20    18559.96    462.27 o
   6   0  10      499.52      523.38     68.26 o
   8   0  10     5756.06     5675.85    175.50 o
  10   0  10    29436.55    30214.40   1142.30 o
  12   0  10       37.62       57.46     97.68 o
  14   0  10     3794.04     3867.60    341.60 o
  16   0  10     5056.72     4480.52    196.56 o
  18   0  10     6584.07     7246.27    555.06 o
  20   0  10     3408.76     3345.31    245.35 o
  22   0  10      317.87      367.74    194.79 o
  24   0  10    13566.62    16178.98    810.18 o
  26   0  10      256.88      362.00    161.46 o
 -45   1  10       77.94       16.21     50.23 o
 -43   1  10      105.45       10.63     52.27 o
 -41   1  10     1685.95     1572.41    159.61 o
 -39   1  10      423.39      366.44    104.29 o
 -37   1  10      994.90      876.96    109.72 o
 -35   1  10     4836.07     4715.93    317.23 o
 -33   1  10        0.71       -2.44     65.45 o
 -31   1  10      217.25      236.63     90.72 o
 -29   1  10     5335.15     5287.11    268.51 o
 -27   1  10     9857.61    10121.87    214.56 o
 -25   1  10     5893.50     6155.04    140.22 o
 -23   1  10      734.35      716.06     44.46 o
 -21   1  10    27161.48    27107.57    439.85 o
 -19   1  10       39.83       31.70     48.85 o
 -17   1  10     3796.71     3741.77     87.89 o
 -15   1  10     3530.00     3469.79     86.96 o
 -13   1  10    11168.06    11102.11    184.04 o
 -11   1  10    30320.21    29960.46    459.74 o
  -9   1  10    11014.29    11500.81    289.45 o
  -7   1  10     7824.46     7454.57    133.60 o
  -5   1  10     2714.96     2648.67     88.58 o
  -3   1  10    20417.44    20228.75    344.22 o
  -1   1  10      378.88      299.39     38.17 o
   1   1  10    18228.55    19147.39    428.35 o
   3   1  10    11102.31    11393.78    268.61 o
   5   1  10       21.07       50.03     95.90 o
   7   1  10     7279.02     7129.29    200.78 o
   9   1  10      107.02      166.13     86.90 o
  11   1  10     7189.49     6739.47    472.89 o
  13   1  10       47.12      147.29    126.12 o
  15   1  10     1023.82     1182.79    200.53 o
  17   1  10     6799.38     6972.50    320.50 o
  19   1  10     1183.00      811.48     50.05 o
  21   1  10      621.41      335.65    275.81 o
  23   1  10      376.23      152.20    209.79 o
  25   1  10     2670.82     2541.85    329.32 o
 -42   2  10        0.05        9.66     87.40 o
 -40   2  10       61.93       87.74     80.27 o
 -38   2  10      252.24      136.74     83.83 o
 -36   2  10      718.16      572.14     68.38 o
 -34   2  10      326.94      286.94     64.04 o
 -32   2  10       28.36      -37.36     59.72 o
 -30   2  10        0.69      -94.28     72.98 o
 -28   2  10      700.46      641.37     63.45 o
 -26   2  10     1243.10     1288.77     93.88 o
 -24   2  10      108.79      240.79     55.56 o
 -22   2  10      520.67      521.52     62.29 o
 -20   2  10       45.04      -59.86     53.59 o
 -18   2  10     1027.82     1225.23    137.81 o
 -16   2  10      605.07      568.46     57.47 o
 -14   2  10     2008.14     2054.46     79.43 o
 -12   2  10       29.93      -12.45     64.45 o
 -10   2  10      177.95      250.40     54.94 o
  -8   2  10        3.06       -0.03     53.45 o
  -6   2  10      330.52      423.53     52.44 o
  -4   2  10     1434.26     1575.65     76.20 o
  -2   2  10      132.75       74.42     53.35 o
   0   2  10       89.02      133.17     76.22 o
   2   2  10       69.90      186.75     59.35 o
   4   2  10        4.51       87.50    125.15 o
   6   2  10      718.46      788.89    126.88 o
   8   2  10     1081.67     1113.30    110.55 o
  10   2  10        2.29     -101.16     72.30 o
  12   2  10       38.87        1.98     47.10 o
  14   2  10       19.23        9.77     78.91 o
  16   2  10        7.14      102.46    104.59 o
  18   2  10        7.14      -45.84    243.81 o
  20   2  10       53.14       76.14     93.63 o
  22   2  10       30.93      215.45    214.90 o
 -35   3  10     3991.80     3619.61    146.80 o
 -33   3  10       58.20       -6.04     77.87 o
 -31   3  10      237.87      334.87     71.64 o
 -29   3  10      130.17      291.82     69.97 o
 -27   3  10     1720.50     1650.87    125.23 o
 -25   3  10      330.73      208.21     65.86 o
 -23   3  10       23.91      148.89     62.24 o
 -21   3  10      326.43      244.69     65.41 o
 -19   3  10      251.91      201.76     57.71 o
 -17   3  10      337.00      227.77     86.00 o
 -15   3  10     1854.98     2412.82     97.09 o
 -13   3  10     1164.02     1069.38     81.72 o
 -11   3  10     5474.51     5275.38    151.57 o
  -9   3  10      483.12      456.10     92.52 o
  -7   3  10      613.29      525.07     67.29 o
  -5   3  10     2465.75     2529.04     91.52 o
  -3   3  10     7763.48     8015.15    177.60 o
  -1   3  10      473.10      342.06    125.90 o
   1   3  10       59.80      111.53     38.23 o
   3   3  10     8455.46     8877.46    156.05 o
   5   3  10        7.91      -12.11    102.02 o
   7   3  10     1965.26     1863.48    177.98 o
   9   3  10     4488.57     4482.40    151.28 o
  11   3  10     1388.86     1468.58    189.90 o
  13   3  10      150.59      431.44    195.99 o
  15   3  10      528.17      494.80    135.95 o
 -22   4  10       63.54       27.42    132.11 o
 -20   4  10     6111.54     5158.86    214.05 o
 -18   4  10     7121.21     6181.22    422.80 o
 -16   4  10      797.97     1098.88    123.08 o
 -14   4  10     1668.66     1618.94    147.13 o
 -12   4  10     1303.86     1302.29    127.68 o
 -10   4  10     4475.04     4261.73    201.72 o
  -8   4  10      369.00      544.42    157.14 o
  -6   4  10      294.90      262.75    105.07 o
  -4   4  10     4833.10     4615.27    207.45 o
  -2   4  10      315.17      470.62    155.74 o
   0   4  10     1678.48     1507.32    165.33 o
   2   4  10      324.03      421.46    157.12 o
 -45   1  11        7.69       94.57    129.10 o
 -43   1  11     2456.05     2570.22    135.76 o
 -41   1  11        0.96      -45.71     80.16 o
 -39   1  11        0.97       19.98    118.08 o
 -37   1  11     5391.45     4660.18    235.07 o
 -35   1  11     1414.41     1467.44    212.21 o
 -33   1  11     1197.00     1199.22    159.01 o
 -31   1  11       54.32      174.03     90.05 o
 -29   1  11    15204.05    15093.17    366.01 o
 -27   1  11      115.19      165.32     51.50 o
 -25   1  11        8.17       64.69     52.93 o
 -23   1  11     3005.28     3091.11     80.67 o
 -21   1  11    12351.61    11940.83    232.78 o
 -19   1  11     6158.49     6068.88    154.84 o
 -17   1  11       93.51      100.57     35.12 o
 -15   1  11    13206.65    12517.52    206.69 o
 -13   1  11    10245.18    11027.04    205.60 o
 -11   1  11      216.09      320.23     45.67 o
  -9   1  11      976.82      884.36     63.64 o
  -7   1  11     9416.70     9303.88    163.09 o
  -5   1  11     4165.38     3586.16    139.42 o
  -3   1  11      575.92      577.13     41.52 o
  -1   1  11    18897.21    18845.96    333.90 o
   1   1  11       15.22       84.55     59.53 o
   3   1  11     5249.58     5514.98    158.81 o
   5   1  11      613.84      431.08     78.42 o
   7   1  11     4171.95     4067.21    119.19 o
   9   1  11     8052.30     8475.17    272.93 o
  11   1  11       32.35       33.08     90.65 o
  13   1  11     5723.24     5424.73    245.93 o
  15   1  11     1175.50     1335.41    136.71 o
  17   1  11     2856.45     2584.56    155.77 o
  19   1  11       12.01     -183.00    129.95 o
  21   1  11     1847.66     2315.74    258.57 o
  23   1  11     3343.74     3066.06    437.27 o
 -42   2  11      901.86      961.01    110.34 o
 -40   2  11      626.97      425.59    123.42 o
 -38   2  11      115.15       68.36     66.00 o
 -36   2  11     4395.12     4482.10    224.18 o
 -34   2  11       36.96       84.45     61.90 o
 -32   2  11      423.10      216.30     59.55 o
 -30   2  11     1182.04     1234.07     78.79 o
 -28   2  11     6562.54     6580.16    176.44 o
 -26   2  11     1102.08     1041.87     76.63 o
 -24   2  11       37.99      143.61     55.07 o
 -22   2  11    21809.73    22204.17    386.55 o
 -20   2  11     5000.48     5121.78    127.89 o
 -18   2  11       76.64       19.10     55.72 o
 -16   2  11     5295.08     5576.52    140.91 o
 -14   2  11     7903.82     7842.72    161.83 o
 -12   2  11     5891.08     5350.72    119.91 o
 -10   2  11     1149.26     1380.24     73.34 o
  -8   2  11    18514.33    18194.10    331.11 o
  -6   2  11      621.92      744.45     63.41 o
  -4   2  11    10357.67    11158.65    267.73 o
  -2   2  11     8092.74     8875.00    294.22 o
   0   2  11     8603.97     9182.75    456.26 o
   2   2  11    14211.85    15430.46    411.66 o
   4   2  11      146.24      328.89     97.34 o
   6   2  11    22533.92    23376.21    449.54 o
   8   2  11      474.80      482.81     55.50 o
  10   2  11     3184.64     3321.26    151.01 o
  12   2  11      421.07      340.66     81.56 o
  14   2  11     4291.52     3937.72    221.84 o
  16   2  11     3237.66     3474.51    210.31 o
  18   2  11      235.82       25.19    124.59 o
  20   2  11     2746.76     1785.29    222.66 o
 -35   3  11     1037.20      874.42    107.73 o
 -33   3  11       33.15      -70.00    122.17 o
 -31   3  11      530.39      615.18     84.17 o
 -29   3  11     3948.14     3853.25    139.74 o
 -27   3  11       67.50      123.32     74.59 o
 -25   3  11        8.50       41.97     75.23 o
 -23   3  11       37.41      130.13     68.66 o
 -21   3  11     1534.00     1521.19     84.78 o
 -19   3  11        9.47       22.05     61.48 o
 -17   3  11        2.61       20.14     61.09 o
 -15   3  11     2284.81     2080.23     93.34 o
 -13   3  11      122.42       45.72     90.53 o
 -11   3  11      933.97     1020.64     91.64 o
  -9   3  11     2611.52     2783.64    101.89 o
  -7   3  11     2090.87     2062.94     93.90 o
  -5   3  11     2754.49     2729.94    110.64 o
  -3   3  11      436.81      549.83     49.62 o
  -1   3  11     7489.74     7657.14    154.06 o
   1   3  11      698.99      634.13     47.51 o
   3   3  11     1750.88     1793.53    109.43 o
   5   3  11     2290.75     2277.65    104.30 o
   7   3  11       53.17      -20.59    153.60 o
   9   3  11     1545.41     1527.39     93.44 o
  11   3  11      229.88      761.71    196.87 o
  13   3  11      838.03      844.85    347.92 o
 -22   4  11       44.47      -57.99    255.98 o
 -20   4  11      593.99      428.33    152.29 o
 -18   4  11      108.43      240.74    130.60 o
 -16   4  11      498.34      417.64    106.35 o
 -14   4  11        9.57      -74.49    110.95 o
 -12   4  11       38.97       63.80    117.20 o
 -10   4  11      105.67      119.37     94.64 o
  -8   4  11      114.32       43.65    217.64 o
  -6   4  11      497.63      420.98    193.04 o
  -4   4  11        1.20      -25.00     68.18 o
  -2   4  11       10.86     -138.65     92.43 o
   0   4  11      309.82      143.65    236.16 o
 -46   0  12      277.91      412.56    339.01 o
 -44   0  12     4869.72     5196.67    317.18 o
 -42   0  12      457.73      591.84    136.75 o
 -40   0  12    11930.29    11181.69    497.03 o
 -38   0  12     5598.65     5620.15    284.43 o
 -36   0  12     8658.89     8427.70    468.01 o
 -34   0  12     2173.38     2296.57    177.84 o
 -32   0  12       46.81       51.00     58.84 o
 -30   0  12    21403.86    21646.37    452.31 o
 -28   0  12       72.72      174.45    140.47 o
 -26   0  12      135.29       83.69    100.71 o
 -24   0  12    16797.34    17479.91    509.48 o
 -22   0  12    12600.60    13337.42    408.53 o
 -20   0  12       60.91      162.40     84.92 o
 -18   0  12      696.76      739.76    179.85 o
 -16   0  12    69193.38    68772.85   1359.50 o
 -14   0  12    10412.39    11840.42    306.55 o
 -12   0  12     3518.92     4533.27    137.50 o
 -10   0  12    16351.73    15817.59    520.59 o
  -8   0  12     4216.32     3590.39    197.37 o
  -6   0  12    24353.76    25413.37   1391.10 o
  -4   0  12     4353.88     4255.62    171.81 o
  -2   0  12    54223.47    53943.91   1373.29 o
   0   0  12     1629.71     1757.12    101.70 o
   2   0  12      514.71      471.10     88.78 o
   4   0  12    24288.32    23524.60    597.74 o
   6   0  12    16015.05    16307.25    510.82 o
   8   0  12     3788.39     3948.64    228.69 o
  10   0  12        7.04       17.73     62.87 o
  12   0  12    20901.26    21648.06    992.33 o
  14   0  12       54.99      155.98    102.85 o
  16   0  12     2616.72     2323.88    118.89 o
  18   0  12     2314.57     2258.75    194.79 o
  20   0  12     2040.08     1980.07    168.36 o
  22   0  12     3698.73     4369.25    330.97 o
 -45   1  12      468.83      259.50    146.05 o
 -43   1  12     1494.79     1468.19    138.44 o
 -41   1  12      179.80      135.16     74.42 o
 -39   1  12      403.94      439.61    114.45 o
 -37   1  12     4706.83     4463.46    163.47 o
 -35   1  12      150.91      125.60     65.58 o
 -33   1  12      774.18      719.55    102.29 o
 -31   1  12     1830.57     1749.19     90.25 o
 -29   1  12     7106.84     7036.08    173.40 o
 -27   1  12      721.00      832.73     64.66 o
 -25   1  12     3252.02     3165.75    166.20 o
 -23   1  12    16610.49    16286.79    303.54 o
 -21   1  12      929.20     1012.99     77.79 o
 -19   1  12        1.03       57.52     34.79 o
 -17   1  12    12789.02    13141.06    221.69 o
 -15   1  12     8675.45     8395.53    150.48 o
 -13   1  12       12.58      -77.63     51.75 o
 -11   1  12     5989.68     6316.66    135.79 o
  -9   1  12    38303.59    36680.70    550.31 o
  -7   1  12       30.17      129.69     61.21 o
  -5   1  12      476.87      374.47     40.50 o
  -3   1  12     9551.53     9886.27    181.00 o
  -1   1  12     5561.01     5566.93    150.94 o
   1   1  12     1959.92     2027.76    102.76 o
   3   1  12      136.06      152.88     80.27 o
   5   1  12     6853.63     6762.23    218.48 o
   7   1  12        0.20       50.88     94.23 o
   9   1  12       14.14      160.31    155.72 o
  11   1  12     3658.89     3421.38    106.64 o
  13   1  12     1516.01     1688.56    127.17 o
  15   1  12      894.36     1071.14    105.03 o
  17   1  12      824.52      619.90    100.72 o
  19   1  12     2412.55     2095.85    146.61 o
  21   1  12     1136.39      722.13    183.03 o
 -42   2  12      136.27       44.49     94.88 o
 -40   2  12       25.35      151.82     76.05 o
 -38   2  12      203.32       57.69     76.98 o
 -36   2  12       93.09      -48.20     70.41 o
 -34   2  12      478.84      498.04     62.33 o
 -32   2  12       14.01       15.33     57.70 o
 -30   2  12      207.60       64.88     67.34 o
 -28   2  12      116.04      159.57     51.82 o
 -26   2  12       35.23       27.76     86.92 o
 -24   2  12     3286.42     3406.42    107.07 o
 -22   2  12     1794.42     1804.03     95.29 o
 -20   2  12        6.52      128.57     71.49 o
 -18   2  12       19.01      -53.02     58.48 o
 -16   2  12      146.88       58.21     43.03 o
 -14   2  12        4.43       25.18     56.59 o
 -12   2  12       82.99       63.15     60.39 o
 -10   2  12       41.63      120.16     69.04 o
  -8   2  12       77.54      194.51     55.19 o
  -6   2  12      304.15       45.36     88.40 o
  -4   2  12      456.67      419.10     57.88 o
  -2   2  12     7263.81     7587.66    332.06 o
   0   2  12      574.80      620.13    107.64 o
   2   2  12      325.53      572.44    106.07 o
   4   2  12     4939.92     4916.25    284.27 o
   6   2  12     3406.31     3499.14    145.40 o
   8   2  12      165.79      166.46     46.84 o
  10   2  12      156.47      238.87    157.07 o
  12   2  12       72.19       48.05     90.15 o
  14   2  12       85.51       76.75     92.99 o
  16   2  12       14.62      -36.95    106.68 o
  18   2  12        8.37        2.70    122.09 o
 -35   3  12      108.03      141.09     72.57 o
 -33   3  12      683.88      658.02     82.82 o
 -31   3  12     1507.29     1479.20    104.09 o
 -29   3  12      105.93      225.30    138.59 o
 -27   3  12      637.89      602.08     71.98 o
 -25   3  12      136.25       32.20    108.31 o
 -23   3  12    10383.89    10326.69    244.36 o
 -21   3  12     2022.54     1700.97    110.68 o
 -19   3  12        1.66      -46.28     56.24 o
 -17   3  12     1836.68     1978.56    136.68 o
 -15   3  12     1046.25     1091.70     84.74 o
 -13   3  12     1032.15     1036.78     84.64 o
 -11   3  12       79.96       -3.61     65.62 o
  -9   3  12     2318.11     2273.51    100.95 o
  -7   3  12      676.47      543.20     70.96 o
  -5   3  12      276.79      185.67     94.63 o
  -3   3  12     1293.55     1210.02     91.37 o
  -1   3  12      867.62      862.12     50.39 o
   1   3  12      633.64      626.92     83.42 o
   3   3  12     1096.69      972.32     85.14 o
   5   3  12     4735.63     4655.91    166.02 o
   7   3  12       61.16        5.50    103.00 o
   9   3  12      469.04      478.90     74.65 o
  11   3  12      311.99      458.30    156.45 o
 -20   4  12      846.66     1006.60    143.04 o
 -18   4  12        6.23       78.11    122.83 o
 -16   4  12     1829.39     1983.41    177.78 o
 -14   4  12       13.36      122.89    109.36 o
 -12   4  12       57.01       86.83    157.74 o
 -10   4  12      472.94      691.64    106.76 o
  -8   4  12      430.30      512.63    157.39 o
  -6   4  12     1541.43     1186.83    164.45 o
  -4   4  12      637.89      382.04    163.47 o
  -2   4  12     1742.28     1595.66    199.96 o
 -45   1  13      948.20     1276.44    279.83 o
 -43   1  13      648.66      529.99     74.78 o
 -41   1  13     1792.20     1526.45     88.12 o
 -39   1  13      176.52      234.02     68.09 o
 -37   1  13      259.83      199.33     64.26 o
 -35   1  13     2667.71     2299.76    103.04 o
 -33   1  13      603.67      560.13    134.74 o
 -31   1  13     3327.04     3411.23    132.69 o
 -29   1  13     2094.88     2446.07    109.40 o
 -27   1  13     1388.07     1183.14     99.15 o
 -25   1  13     4695.57     4806.65    150.86 o
 -23   1  13     1422.28     1426.37    104.35 o
 -21   1  13     1608.48     1553.89     83.57 o
 -19   1  13        7.89      -50.03     35.29 o
 -17   1  13    15788.98    15628.22    248.77 o
 -15   1  13     1119.86     1205.69     79.01 o
 -13   1  13      628.46      620.22     52.48 o
 -11   1  13    10415.45    10168.93    198.02 o
  -9   1  13     7810.96     8105.92    157.67 o
  -7   1  13       42.16       40.40     43.87 o
  -5   1  13     1336.46     1347.95     89.90 o
  -3   1  13    25602.56    25517.41    889.82 o
  -1   1  13       79.92        4.80     68.10 o
   1   1  13       68.86       53.25    124.83 o
   3   1  13    24859.43    26363.74    608.62 o
   5   1  13      607.47      709.51    103.98 o
   7   1  13     1140.44     1263.76     97.11 o
   9   1  13       99.78      150.62     49.87 o
  11   1  13     3493.18     3532.06    261.44 o
  13   1  13        6.87      -89.69     93.00 o
  15   1  13     1195.29      844.90    113.12 o
  17   1  13     1544.22     1519.12    124.31 o
  19   1  13      775.30      760.12    112.16 o
 -42   2  13     1829.88     1685.47    152.16 o
 -40   2  13       13.57     -120.12     86.35 o
 -38   2  13     2541.46     2511.72    148.54 o
 -36   2  13     1150.88     1230.84    100.70 o
 -34   2  13     1693.25     1572.02    109.17 o
 -32   2  13     6915.12     6796.11    220.78 o
 -30   2  13     4458.45     4841.57    130.91 o
 -28   2  13     2549.44     2663.39    105.10 o
 -26   2  13      802.65      570.73     62.15 o
 -24   2  13    18859.09    19832.05    376.74 o
 -22   2  13     3182.99     3655.53    120.44 o
 -20   2  13     6541.94     6363.38    138.65 o
 -18   2  13     6240.37     6235.95    137.30 o
 -16   2  13     2931.59     2859.71     91.39 o
 -14   2  13     2665.26     3165.62     90.33 o
 -12   2  13      287.86      315.65     91.31 o
 -10   2  13    20557.08    21018.74    663.35 o
  -8   2  13       75.60      -27.88     99.02 o
  -6   2  13     2908.50     3008.72    103.63 o
  -4   2  13    19298.45    20178.41    635.78 o
  -2   2  13     3273.02     3535.47    140.29 o
   0   2  13     1071.63      971.90     99.78 o
   2   2  13      711.58     1139.16    312.58 o
   4   2  13     5938.07     5896.98    347.36 o
   6   2  13      675.84      699.86    141.35 o
   8   2  13      246.35      357.11    105.84 o
  10   2  13     4798.74     4517.05    190.45 o
  12   2  13     1255.67     1300.82    122.83 o
  14   2  13     1208.39     1155.06    141.59 o
  16   2  13        0.88      -13.29    120.67 o
 -35   3  13      671.72      666.26    149.87 o
 -33   3  13       47.39       -4.14     78.20 o
 -31   3  13     3406.00     3455.33    130.68 o
 -29   3  13      310.54      296.02     88.49 o
 -27   3  13      951.08      970.10     86.70 o
 -25   3  13     5535.51     5222.48    171.26 o
 -23   3  13      116.71      140.58     62.24 o
 -21   3  13      257.78      335.72     99.52 o
 -19   3  13      239.72      232.14    124.82 o
 -17   3  13     4359.00     4304.57    158.49 o
 -15   3  13       48.45       29.71     62.36 o
 -13   3  13      629.92      512.00     76.73 o
 -11   3  13     2474.95     2491.27     96.42 o
  -9   3  13     1228.67     1304.08     75.03 o
  -7   3  13      265.81      165.00     59.63 o
  -5   3  13        2.16       93.02     56.07 o
  -3   3  13     2250.59     2118.11    127.39 o
  -1   3  13      267.96      126.36     69.09 o
   1   3  13     1375.99     1429.06    156.41 o
   3   3  13     2478.94     2438.73    119.29 o
   5   3  13     3685.08     3564.44    188.30 o
   7   3  13      205.43      -37.75    137.71 o
   9   3  13        7.32      -28.73    282.13 o
 -18   4  13      186.94      358.84    206.57 o
 -16   4  13      102.12      -26.99    117.40 o
 -14   4  13       19.72      170.64    128.65 o
 -12   4  13        1.69      -29.30    196.38 o
 -10   4  13      242.56      358.59    116.63 o
  -8   4  13       10.07      -18.36    122.13 o
 -46   0  14     1942.38     1242.28    379.24 o
 -44   0  14      393.67      825.12    348.21 o
 -42   0  14      533.67      851.56    114.92 o
 -40   0  14     3240.83     2993.99    126.93 o
 -38   0  14      122.04      112.82    100.55 o
 -36   0  14     5441.74     5217.37    194.50 o
 -34   0  14      306.34     -245.93    252.25 o
 -32   0  14     8143.05     8138.73    382.68 o
 -30   0  14     4659.67     4667.30    246.15 o
 -28   0  14    28787.85    29829.90   1345.14 o
 -26   0  14    17475.92    18085.67    518.73 o
 -24   0  14     3574.47     3646.57    184.24 o
 -22   0  14    21830.44    22166.29    630.27 o
 -20   0  14     1074.50     1250.20    112.88 o
 -18   0  14    12841.52    11627.96    341.02 o
 -16   0  14    12675.06    13915.13    340.64 o
 -14   0  14     5935.25     5271.99    158.43 o
 -12   0  14    27579.39    27742.09    616.59 o
 -10   0  14     5619.25     5783.73    170.58 o
  -8   0  14     5314.31     5446.54    182.89 o
  -6   0  14     1368.03     1526.19     91.82 o
  -4   0  14    25089.52    24656.08   1263.26 o
  -2   0  14        8.06      -40.80     92.51 o
   0   0  14    30920.47    31538.23    724.12 o
   2   0  14    15067.09    15172.86    597.58 o
   4   0  14    13051.93    13371.77    384.16 o
   6   0  14     3374.69     2843.55    145.66 o
   8   0  14     4291.29     4058.93    163.94 o
  10   0  14    18388.38    20061.63    576.15 o
  12   0  14      239.68      285.11     68.30 o
  14   0  14     2075.32     1763.07    193.64 o
  16   0  14     6825.10     6481.21    275.63 o
  18   0  14      194.92      356.25    154.57 o
 -45   1  14      143.51      168.30    193.99 o
 -43   1  14     4377.47     4102.94    228.28 o
 -41   1  14        3.58       13.99     56.27 o
 -39   1  14     1783.40     1615.44    131.59 o
 -37   1  14     2322.35     2263.16    147.31 o
 -35   1  14     3659.45     3524.14    127.54 o
 -33   1  14      401.24      183.68    158.37 o
 -31   1  14      505.84      441.40    103.23 o
 -29   1  14     3901.64     3832.47    137.79 o
 -27   1  14       35.88      188.10     72.42 o
 -25   1  14      260.01      214.23     59.89 o
 -23   1  14     3698.84     3941.86     95.18 o
 -21   1  14    10318.36    10223.13    174.69 o
 -19   1  14     6327.34     6221.08    118.21 o
 -17   1  14      101.88       38.99     78.79 o
 -15   1  14     6062.63     6143.88    152.93 o
 -13   1  14     1254.46     1315.90     60.40 o
 -11   1  14     4892.13     4472.91    195.92 o
  -9   1  14      173.35      162.85     44.15 o
  -7   1  14     1725.63     1632.41     64.69 o
  -5   1  14    17380.34    17241.38    555.84 o
  -3   1  14     1279.88     1133.00     62.94 o
  -1   1  14     1710.37     1761.28    103.62 o
   1   1  14    12722.39    12847.09    353.67 o
   3   1  14    20901.64    22123.65    573.75 o
   5   1  14       34.57     -135.42    100.70 o
   7   1  14      681.96      625.42     63.87 o
   9   1  14    12008.12    11695.33    274.12 o
  11   1  14     2025.32     2186.41     83.93 o
  13   1  14       20.34      172.43    226.30 o
  15   1  14       41.88      156.41    200.88 o
  17   1  14     4246.95     4468.34    300.56 o
  19   1  14      114.79     -317.18    259.14 o
 -42   2  14       83.82       94.11    144.08 o
 -40   2  14       65.82       20.10     99.43 o
 -38   2  14      154.45      218.84     77.70 o
 -36   2  14      989.39      913.27     74.19 o
 -34   2  14      373.84      337.25     62.35 o
 -32   2  14     1408.62     1162.74     78.70 o
 -30   2  14     1739.88     1725.75     82.17 o
 -28   2  14     3763.44     3633.89    156.42 o
 -26   2  14        9.79      -61.79     58.97 o
 -24   2  14     5086.64     5200.46    148.01 o
 -22   2  14       72.14       45.94     53.83 o
 -20   2  14      195.52      188.55     52.05 o
 -18   2  14      498.13      550.00     82.19 o
 -16   2  14       24.29      166.07     61.89 o
 -14   2  14      399.90      417.60     63.23 o
 -12   2  14      110.68       46.48     53.74 o
 -10   2  14       93.72      142.33     57.25 o
  -8   2  14       49.66      192.85     64.59 o
  -6   2  14      514.79      572.30     72.19 o
  -4   2  14      319.22      346.48     69.07 o
  -2   2  14       75.02      -47.30    105.05 o
   0   2  14     4600.81     4748.45    178.12 o
   2   2  14     1428.46     1409.30    107.00 o
   4   2  14      164.72      134.06     82.32 o
   6   2  14      159.70       87.04    193.74 o
   8   2  14      157.69        2.24    109.34 o
  10   2  14       53.28      161.78    114.75 o
  12   2  14     1217.44     1039.16    143.80 o
  14   2  14      106.37      -66.53    129.28 o
 -35   3  14     1197.59     1132.40    172.58 o
 -33   3  14     1005.83      927.55    120.92 o
 -31   3  14       37.54      -11.50    106.08 o
 -29   3  14     1110.31      973.03     84.72 o
 -27   3  14     1111.13     1014.98    105.65 o
 -25   3  14     1282.67     1214.47     86.42 o
 -23   3  14     1396.90     1654.25     90.29 o
 -21   3  14     2269.05     1946.17    113.90 o
 -19   3  14     1975.30     2038.77    116.53 o
 -17   3  14      550.14      462.79     75.14 o
 -15   3  14      408.86      464.60    115.12 o
 -13   3  14      115.58       44.98     60.43 o
 -11   3  14     2725.00     2921.66    108.47 o
  -9   3  14      292.97      324.50     74.56 o
  -7   3  14     5694.20     5507.45    148.72 o
  -5   3  14      691.05      722.35     68.50 o
  -3   3  14      663.41      735.59     87.61 o
  -1   3  14      893.52      792.81    117.19 o
   1   3  14      105.00       97.00    110.67 o
   3   3  14      774.82      828.42    104.05 o
   5   3  14       29.47       89.96     82.13 o
   7   3  14      686.82      506.80    218.35 o
 -45   1  15     1236.54     1293.96    426.64 o
 -43   1  15     1510.12     1287.23    326.09 o
 -41   1  15       84.47       -5.40     51.28 o
 -39   1  15      177.98        8.07     52.77 o
 -37   1  15     5224.91     5047.46    276.24 o
 -35   1  15       46.24      103.81    120.95 o
 -33   1  15     2530.57     2416.20    297.14 o
 -31   1  15     1982.83     1742.67    270.31 o
 -29   1  15    10879.66    11003.60    288.78 o
 -27   1  15    13047.14    13674.46    301.46 o
 -25   1  15      817.24      915.15     77.55 o
 -23   1  15     8912.42     9124.70    275.51 o
 -21   1  15      203.33      332.88     90.82 o
 -19   1  15       42.62       34.55     41.21 o
 -17   1  15     1444.37     1623.67     60.48 o
 -15   1  15    15017.36    14819.21    263.99 o
 -13   1  15     1585.79     1473.81     90.72 o
 -11   1  15      673.65      767.85     56.33 o
  -9   1  15     6643.61     6667.00    198.96 o
  -7   1  15      198.20      197.16     66.91 o
  -5   1  15     5683.15     5477.07    250.14 o
  -3   1  15     2882.15     2706.29    152.87 o
  -1   1  15     3553.83     3457.54    283.56 o
   1   1  15      127.88      169.51    124.11 o
   3   1  15      255.37      228.12     82.79 o
   5   1  15     4706.88     4668.83    151.77 o
   7   1  15      963.96      993.80     98.93 o
   9   1  15     4153.61     4507.65    136.37 o
  11   1  15      108.90       90.52     35.95 o
  13   1  15     2300.56     2147.40    146.76 o
  15   1  15     5104.79     4604.89    218.46 o
  17   1  15       36.77      -31.11    113.47 o
 -42   2  15      269.31      271.35    176.68 o
 -40   2  15       20.93       54.48     92.61 o
 -38   2  15      933.35      867.16    118.21 o
 -36   2  15     5115.68     4993.29    320.87 o
 -34   2  15     1770.06     1785.15    101.00 o
 -32   2  15      348.73      546.64     79.43 o
 -30   2  15     5167.32     5206.92    149.23 o
 -28   2  15      623.26      515.51     68.17 o
 -26   2  15       29.37       49.93     56.12 o
 -24   2  15      648.80      746.18     68.17 o
 -22   2  15     7950.83     7728.55    172.16 o
 -20   2  15     4121.05     3972.68    112.27 o
 -18   2  15      956.67     1041.18     73.90 o
 -16   2  15     9199.24     9913.99    277.96 o
 -14   2  15       22.35       69.32     68.01 o
 -12   2  15     7488.94     7800.00    182.75 o
 -10   2  15     1149.71     1518.82     78.53 o
  -8   2  15     8592.22     8685.63    207.19 o
  -6   2  15     5887.06     5918.68    343.12 o
  -4   2  15      302.02      275.88    162.40 o
  -2   2  15    10861.89    11175.39    306.08 o
   0   2  15      596.72      443.17    153.68 o
   2   2  15     7236.16     7289.15    240.84 o
   4   2  15      409.91      519.28     64.86 o
   6   2  15     4016.44     3593.62    210.88 o
   8   2  15     5756.14     5673.92    192.40 o
  10   2  15     1078.57     1085.93    243.92 o
  12   2  15     3841.65     2871.55    217.77 o
 -35   3  15       37.89       48.86     82.08 o
 -33   3  15       69.35       53.43     82.55 o
 -31   3  15      227.37      170.30     73.92 o
 -29   3  15     2341.28     2228.51    111.95 o
 -27   3  15       79.51      107.86     80.66 o
 -25   3  15      990.45     1010.50     94.63 o
 -23   3  15     7808.62     7936.09    224.65 o
 -21   3  15     1432.24     1353.71    139.66 o
 -19   3  15      464.01      513.51     71.76 o
 -17   3  15     3001.96     2985.51    110.96 o
 -15   3  15     3625.51     3379.90    125.73 o
 -13   3  15      317.07      275.43     71.22 o
 -11   3  15       91.40       59.33     63.41 o
  -9   3  15     3941.00     4191.83    172.22 o
  -7   3  15        4.43       71.67     57.89 o
  -5   3  15      393.64      446.04     57.76 o
  -3   3  15      994.33     1025.29     87.09 o
  -1   3  15      777.40      775.42     97.50 o
   1   3  15     1827.24     1952.52    126.53 o
   3   3  15      211.56      344.07    118.37 o
   5   3  15      414.80      660.21    323.50 o
 -46   0  16     1976.96     1644.50    424.05 o
 -44   0  16     1449.93     2034.08    321.20 o
 -42   0  16        2.48      129.40    224.38 o
 -40   0  16       17.10     -178.46    118.97 o
 -38   0  16     5375.56     5216.03    330.11 o
 -36   0  16     4147.53     4090.40    255.47 o
 -34   0  16      408.96      212.58    136.26 o
 -32   0  16      114.05      -49.65    161.17 o
 -30   0  16    29952.49    32244.13   1127.75 o
 -28   0  16     4226.52     4811.09    359.99 o
 -26   0  16     3125.26     3177.44    192.99 o
 -24   0  16    46350.55    48625.37   1370.26 o
 -22   0  16       90.57       -5.34    128.16 o
 -20   0  16     1919.36     1818.50     78.85 o
 -18   0  16    10731.82    11009.33    279.22 o
 -16   0  16    21165.98    22000.80    540.74 o
 -14   0  16     1036.98      975.83     84.89 o
 -12   0  16      561.55      627.11     87.14 o
 -10   0  16    21993.10    21976.47    543.35 o
  -8   0  16      297.25      425.97    115.49 o
  -6   0  16     2196.65     2191.51    107.80 o
  -4   0  16     7383.64     7785.24    321.20 o
  -2   0  16     2505.28     2375.39    155.14 o
   0   0  16    13241.42    14193.75    403.40 o
   2   0  16       38.21       14.93     85.62 o
   4   0  16     1667.80     1511.21    116.53 o
   6   0  16     3712.58     3855.49    182.79 o
   8   0  16     2686.31     2875.52    174.10 o
  10   0  16       43.99      -12.61     74.54 o
  12   0  16     4176.87     4030.09    288.74 o
  14   0  16     4172.37     4595.74    507.66 o
 -45   1  16      493.17      491.55    200.84 o
 -43   1  16      126.34       16.27    388.14 o
 -41   1  16      424.31      410.77     68.26 o
 -39   1  16      610.91      596.27     67.24 o
 -37   1  16      747.85      749.60     67.63 o
 -35   1  16      536.45      418.13    128.76 o
 -33   1  16      846.11     1048.11    128.52 o
 -31   1  16    20440.24    21359.11    522.66 o
 -29   1  16     1433.90     1430.84    138.50 o
 -27   1  16     3314.54     3301.83    152.27 o
 -25   1  16     8155.85     8521.97    207.20 o
 -23   1  16    12118.07    12371.30    276.90 o
 -21   1  16      887.28      886.99     58.88 o
 -19   1  16     1383.39     1481.44     63.04 o
 -17   1  16    12652.87    12814.16    246.61 o
 -15   1  16      250.06      231.42    104.99 o
 -13   1  16      166.02      165.30     48.11 o
 -11   1  16     4518.24     4302.04    118.40 o
  -9   1  16    10303.85    10381.19    222.77 o
  -7   1  16     1914.86     1866.28     76.58 o
  -5   1  16      414.32      469.59     80.41 o
  -3   1  16    14772.25    15075.90    989.85 o
  -1   1  16     1426.14     1505.35    104.00 o
   1   1  16     1751.29     1946.12     85.87 o
   3   1  16      551.71      603.05    127.38 o
   5   1  16     1695.84     1546.57     85.20 o
   7   1  16     2395.63     2611.12    126.73 o
   9   1  16        7.87       49.05     51.17 o
  11   1  16     1715.46     1444.88    121.09 o
  13   1  16      958.52      966.75    172.67 o
  15   1  16      500.04      548.80    118.83 o
 -42   2  16      135.21        5.75    221.22 o
 -40   2  16       83.48       64.65    119.17 o
 -38   2  16      145.34       60.75     83.81 o
 -36   2  16       73.06       45.19     60.73 o
 -34   2  16      513.90      647.66    100.52 o
 -32   2  16      264.25      239.20     66.27 o
 -30   2  16     2743.19     2488.78    125.87 o
 -28   2  16      151.48       68.47     87.69 o
 -26   2  16       97.20       22.50     61.96 o
 -24   2  16      647.34      449.92     60.63 o
 -22   2  16      104.92       29.99     54.15 o
 -20   2  16     1419.71     1436.04    114.90 o
 -18   2  16     1234.79     1246.90    107.99 o
 -16   2  16     1242.52     1181.82     71.95 o
 -14   2  16      125.67      117.97     50.29 o
 -12   2  16      249.02      345.93    101.93 o
 -10   2  16      156.59      110.80     60.49 o
  -8   2  16      131.82       79.88     55.54 o
  -6   2  16     1172.28      903.65     70.61 o
  -4   2  16      556.16      658.96     93.71 o
  -2   2  16      632.04      718.74     97.03 o
   0   2  16        9.14       81.24    112.02 o
   2   2  16      144.40       33.45    106.67 o
   4   2  16      253.93      298.72    111.85 o
   6   2  16     1074.55      920.96     80.94 o
   8   2  16      168.47      -45.94    141.92 o
  10   2  16      127.18      249.20    145.59 o
 -33   3  16      303.37      259.19     90.21 o
 -31   3  16     1332.89     1416.75    125.20 o
 -29   3  16       99.75       58.88     74.02 o
 -27   3  16      137.16      308.94    129.88 o
 -25   3  16       38.78      181.71     79.00 o
 -23   3  16      933.43      945.99     83.90 o
 -21   3  16       48.64      -71.28     67.01 o
 -19   3  16       55.40       87.90     81.36 o
 -17   3  16     3644.42     3485.22    152.52 o
 -15   3  16      148.88      122.79     85.42 o
 -13   3  16      952.70      826.59     72.60 o
 -11   3  16     1872.16     1924.18     95.99 o
  -9   3  16     1353.00     1204.33     81.11 o
  -7   3  16      377.16      330.99     91.15 o
  -5   3  16      165.31      241.26     76.40 o
  -3   3  16     3910.02     3653.80    189.26 o
  -1   3  16        7.15     -102.61    180.71 o
   1   3  16      575.44      541.03    164.91 o
   3   3  16      766.22     1023.36    256.85 o
 -45   1  17      493.93      721.99    252.10 o
 -43   1  17     1270.89     1353.14    277.24 o
 -41   1  17       71.12      -27.74    111.36 o
 -39   1  17     1560.46     1417.11    288.85 o
 -37   1  17        5.68        3.41     81.54 o
 -35   1  17       23.03      -87.87     67.59 o
 -33   1  17       60.40       24.75     57.30 o
 -31   1  17      330.92      112.47    115.62 o
 -29   1  17     3918.74     3920.46    199.05 o
 -27   1  17     4378.43     4635.56    162.72 o
 -25   1  17     4336.71     4283.70    175.49 o
 -23   1  17     4834.82     5240.23    175.41 o
 -21   1  17     1268.22     1451.50     72.75 o
 -19   1  17     4589.64     4939.11    222.14 o
 -17   1  17     8725.32     8633.33    178.02 o
 -15   1  17      613.69      526.15     99.80 o
 -13   1  17        6.63      141.03     60.92 o
 -11   1  17    13372.67    12804.92    348.91 o
  -9   1  17       20.07      111.02     54.63 o
  -7   1  17     1852.05     1807.02     77.49 o
  -5   1  17    13002.28    12594.91    971.54 o
  -3   1  17     3200.56     2959.45    229.63 o
  -1   1  17      161.99       82.40     81.47 o
   1   1  17      483.30      573.07     81.62 o
   3   1  17     7212.09     7390.92    240.43 o
   5   1  17       90.36      162.33     57.16 o
   7   1  17      451.24      716.12    156.16 o
   9   1  17     2201.91     2256.10    155.43 o
  11   1  17     1337.86     1835.07    427.21 o
  13   1  17     1606.16     1447.99    311.43 o
 -42   2  17      506.82      563.12    169.72 o
 -40   2  17      711.26      654.04    165.09 o
 -38   2  17      856.48      814.23    128.20 o
 -36   2  17      816.55      873.40     76.80 o
 -34   2  17      888.36      827.88     65.12 o
 -32   2  17     8634.58     8311.95    277.17 o
 -30   2  17      529.17      657.08    101.76 o
 -28   2  17      488.51      505.07     66.27 o
 -26   2  17     5400.07     5767.06    178.61 o
 -24   2  17     6276.15     6312.27    153.57 o
 -22   2  17     1986.30     2268.99     96.28 o
 -20   2  17       17.10      -76.58     51.05 o
 -18   2  17    19383.83    19662.96    385.24 o
 -16   2  17     3200.16     3624.04    107.90 o
 -14   2  17     3496.00     3335.46    104.77 o
 -12   2  17     6171.54     6134.31    215.63 o
 -10   2  17     7455.08     7496.37    227.21 o
  -8   2  17       10.56       -9.11     58.79 o
  -6   2  17     1521.38     1415.01     73.75 o
  -4   2  17     7931.63     7891.81    265.74 o
  -2   2  17      785.98      746.57     97.57 o
   0   2  17      949.82      840.11    184.18 o
   2   2  17     3225.98     3394.17    186.10 o
   4   2  17     4338.57     4686.89    224.59 o
   6   2  17      667.66      582.11     82.90 o
   8   2  17       47.58     -186.94    143.65 o
 -33   3  17      599.52      536.03    199.39 o
 -31   3  17     1056.21     1031.56    123.81 o
 -29   3  17       65.71      199.17     97.06 o
 -27   3  17       28.34       -2.26     83.16 o
 -25   3  17     2258.95     2119.42    122.49 o
 -23   3  17      134.52       90.13     73.48 o
 -21   3  17      254.09      192.96     71.81 o
 -19   3  17      271.29      357.60    109.37 o
 -17   3  17     1312.86     1000.08    101.88 o
 -15   3  17        1.05      242.79     79.76 o
 -13   3  17        2.28      -33.50     67.92 o
 -11   3  17     4503.31     4444.60    154.69 o
  -9   3  17      320.87      569.42     87.66 o
  -7   3  17        2.14      -78.48     76.47 o
  -5   3  17     1348.02     1307.73    192.19 o
  -3   3  17     1200.41     1330.28    162.27 o
  -1   3  17      167.64      307.46    114.02 o
 -46   0  18      142.56      440.72    257.99 o
 -44   0  18     2421.96     2258.75    324.07 o
 -42   0  18     1992.22     1918.47    286.72 o
 -40   0  18      280.06      313.22    177.84 o
 -38   0  18      735.64      679.75    300.52 o
 -36   0  18     2852.41     3180.40    333.27 o
 -34   0  18    16712.23    17385.50    648.19 o
 -32   0  18     3246.91     3173.53    235.81 o
 -30   0  18      638.14     1004.20    156.58 o
 -28   0  18     2088.29     2091.55    200.58 o
 -26   0  18     5340.83     5242.88    605.05 o
 -24   0  18      247.30      185.67    132.31 o
 -22   0  18     2994.17     3361.57    129.91 o
 -20   0  18     4079.27     4077.98    146.43 o
 -18   0  18     9242.10     9450.17    632.35 o
 -16   0  18     4639.09     5136.62    357.11 o
 -14   0  18      632.90      594.20    298.79 o
 -12   0  18    28754.77    29052.36   2009.37 o
 -10   0  18      116.38      259.43    120.95 o
  -8   0  18    20832.31    22514.57    622.29 o
  -6   0  18    21842.28    23121.86    760.77 o
  -4   0  18    16532.58    16959.28    611.95 o
  -2   0  18      768.99      723.99    110.32 o
   0   0  18     1012.90     1122.77    137.33 o
   2   0  18    13532.35    14344.28    580.92 o
   4   0  18       63.02      140.87     79.15 o
   6   0  18     5345.02     4670.64    235.94 o
   8   0  18     1032.52      842.57    127.85 o
  10   0  18      973.10     1144.38    142.79 o
  12   0  18      112.63       28.73    230.99 o
 -45   1  18      180.95      288.45    326.95 o
 -43   1  18     2569.82     2180.60    278.23 o
 -41   1  18      304.59      386.11    131.16 o
 -39   1  18      744.54      796.89    166.39 o
 -37   1  18      918.94      972.43    193.86 o
 -35   1  18     2884.75     2983.14    172.68 o
 -33   1  18     2599.97     2807.70    186.39 o
 -31   1  18     3510.91     3208.53    118.48 o
 -29   1  18     2347.30     2184.42    168.94 o
 -27   1  18     1546.37     1526.69     87.92 o
 -25   1  18      787.95      669.98     49.80 o
 -23   1  18      975.67     1149.54     49.76 o
 -21   1  18       48.02       97.97     93.64 o
 -19   1  18     6977.61     6917.17    160.65 o
 -17   1  18       30.32      128.98     51.85 o
 -15   1  18     2707.37     2785.01    138.34 o
 -13   1  18     2303.50     2160.34     93.63 o
 -11   1  18     5131.55     4922.30    224.84 o
  -9   1  18      953.98      882.34     77.21 o
  -7   1  18      346.16      325.12     50.53 o
  -5   1  18      273.59      223.14     72.69 o
  -3   1  18       41.26        1.73     78.55 o
  -1   1  18     3413.43     3130.87    253.37 o
   1   1  18      283.54      223.47     60.96 o
   3   1  18       75.58      182.27    218.70 o
   5   1  18        3.69     -115.01     76.67 o
   7   1  18      391.97      385.57    106.49 o
   9   1  18     3072.50     3031.58    175.24 o
 -40   2  18      731.28      804.87    249.10 o
 -38   2  18      282.77      270.71    217.53 o
 -36   2  18      286.18       77.57     95.02 o
 -34   2  18      792.49      792.23     74.10 o
 -32   2  18      647.71      568.50     65.52 o
 -30   2  18       98.19       53.99     57.97 o
 -28   2  18       19.28      -41.33     56.64 o
 -26   2  18     1098.23     1075.76     72.09 o
 -24   2  18        1.02       34.31     49.93 o
 -22   2  18      435.49      576.34     67.69 o
 -20   2  18      781.88      720.68     65.86 o
 -18   2  18        5.16       25.94     53.74 o
 -16   2  18      198.50      107.60     65.40 o
 -14   2  18      983.54      887.76     77.69 o
 -12   2  18        1.97     -100.57     67.05 o
 -10   2  18       99.12        4.62     62.56 o
  -8   2  18       68.02      148.31     78.03 o
  -6   2  18      360.85      542.23    101.25 o
  -4   2  18       85.84       78.49    107.55 o
  -2   2  18        1.36     -148.61    143.10 o
   0   2  18        3.10       20.56     96.59 o
   2   2  18        1.69      -72.97     92.75 o
   4   2  18       10.62      -28.73    167.21 o
   6   2  18       45.69       91.23    129.86 o
 -31   3  18      377.57      275.51    191.92 o
 -29   3  18     1528.52     1307.04    123.26 o
 -27   3  18     1656.41     1590.52    158.19 o
 -25   3  18      242.40      323.24    198.22 o
 -23   3  18      459.94      521.63     80.94 o
 -21   3  18     1086.42     1005.47    164.86 o
 -19   3  18      804.13      785.02    114.24 o
 -17   3  18       36.44        0.98    180.59 o
 -15   3  18     4440.13     4205.57    186.36 o
 -13   3  18      736.96      750.90    102.84 o
 -11   3  18      854.51      799.27    132.28 o
  -9   3  18       63.18      100.27     58.17 o
  -7   3  18        8.82      -24.06    106.74 o
  -5   3  18     3336.35     3314.70    206.25 o
  -3   3  18      195.13      127.47    117.22 o
 -43   1  19      318.86      445.02    493.01 o
 -41   1  19      368.99      508.43    171.85 o
 -39   1  19       32.55       79.72    119.04 o
 -37   1  19     9440.20     9361.72    381.70 o
 -35   1  19     1468.49     1434.42    287.07 o
 -33   1  19      820.88      717.26    110.64 o
 -31   1  19     4644.63     4740.43    183.28 o
 -29   1  19       81.82       22.81     88.71 o
 -27   1  19     4331.66     3976.73    197.31 o
 -25   1  19     1914.79     1939.30     64.69 o
 -23   1  19     2574.03     2574.70     74.17 o
 -21   1  19     3872.85     4089.51    186.36 o
 -19   1  19     3020.78     2700.06    198.13 o
 -17   1  19     3004.86     3021.53    103.02 o
 -15   1  19      314.78      347.19     65.38 o
 -13   1  19     4225.69     4129.08    112.08 o
 -11   1  19        5.29      -98.85     82.44 o
  -9   1  19     6360.18     6330.85    270.34 o
  -7   1  19       19.71      122.36     53.25 o
  -5   1  19     2052.67     2085.76    128.12 o
  -3   1  19     2505.99     2409.11    145.91 o
  -1   1  19      829.55      788.74     67.10 o
   1   1  19     4580.58     4729.17    213.62 o
   3   1  19       42.75      -83.29     84.59 o
   5   1  19     1269.66      999.83    124.92 o
   7   1  19     1068.81      837.03    119.46 o
 -40   2  19        3.97      -56.07    181.48 o
 -38   2  19     1901.32     1977.15    230.06 o
 -36   2  19     2150.23     2509.79    256.80 o
 -34   2  19      124.15       52.99     53.25 o
 -32   2  19      913.57     1114.17    133.69 o
 -30   2  19    11003.58    11289.72    280.85 o
 -28   2  19      458.18      438.41     61.36 o
 -26   2  19     1030.48     1003.32    102.01 o
 -24   2  19     5227.48     5880.09    162.55 o
 -22   2  19      948.64     1023.57    136.57 o
 -20   2  19     5362.92     5316.33    142.07 o
 -18   2  19       69.56      206.58     83.60 o
 -16   2  19     3913.55     4070.83    124.40 o
 -14   2  19     3228.36     3364.54    181.80 o
 -12   2  19     1574.11     1608.98     95.20 o
 -10   2  19     3620.50     3862.75    152.98 o
  -8   2  19      245.76      173.59    137.72 o
  -6   2  19     6032.61     5908.32    264.16 o
  -4   2  19      185.84       38.62    116.27 o
  -2   2  19     3114.89     3118.08    221.36 o
   0   2  19     1841.16     1558.50    128.15 o
   2   2  19      975.48      899.28    137.33 o
   4   2  19      565.52      555.64    178.70 o
 -29   3  19      136.73      355.49    353.95 o
 -27   3  19        8.96      141.60    144.16 o
 -25   3  19      765.70      893.76     90.88 o
 -23   3  19     1586.16     1574.25    121.61 o
 -21   3  19      390.63      349.22     99.71 o
 -19   3  19      987.53      934.41    123.21 o
 -17   3  19     5165.94     5356.63    222.73 o
 -15   3  19      252.58      185.16    102.26 o
 -13   3  19     1629.24     1451.21    112.90 o
 -11   3  19     1854.47     1877.93    129.42 o
  -9   3  19     3885.97     3589.74    211.23 o
  -7   3  19      649.66      512.70    182.33 o
 -44   0  20     1432.84     1583.59    301.66 o
 -42   0  20        4.32      317.18    310.28 o
 -40   0  20      149.22      110.58    147.65 o
 -38   0  20    16981.04    18696.21    731.20 o
 -36   0  20       74.91      -54.39    113.95 o
 -34   0  20     1075.67      460.25    260.29 o
 -32   0  20     9412.29     9951.50    507.81 o
 -30   0  20     6296.04     6356.56    324.60 o
 -28   0  20      308.29      165.20    123.94 o
 -26   0  20      666.34      520.70    134.72 o
 -24   0  20    15214.23    15879.00    529.78 o
 -22   0  20      221.90      139.72     63.42 o
 -20   0  20      735.39      707.45     79.09 o
 -18   0  20    15714.61    16803.97    536.96 o
 -16   0  20     1638.88     1740.43    121.24 o
 -14   0  20     4713.38     4572.72    187.40 o
 -12   0  20     2650.15     2629.59    141.79 o
 -10   0  20     3486.80     4168.80    173.59 o
  -8   0  20       47.83      222.94    108.60 o
  -6   0  20      540.06      506.80    126.41 o
  -4   0  20     6211.79     6561.89    249.63 o
  -2   0  20     3599.69     3442.42    230.99 o
   0   0  20      512.29      527.48    139.05 o
   2   0  20      726.98      539.02    103.30 o
   4   0  20     6998.05     6440.81    402.82 o
   6   0  20     4548.01     4725.02    708.48 o
 -43   1  20      813.33      770.96    214.71 o
 -41   1  20        5.06      -32.33    150.08 o
 -39   1  20      995.34      824.88    239.98 o
 -37   1  20      311.44      295.35    134.17 o
 -35   1  20     4017.73     3814.90    210.60 o
 -33   1  20      271.88      183.23    178.89 o
 -31   1  20     1386.90     1157.89    129.15 o
 -29   1  20      181.86      246.66     96.02 o
 -27   1  20      930.35      719.82    127.06 o
 -25   1  20     1545.04     1628.16    139.10 o
 -23   1  20      744.25      621.44     66.60 o
 -21   1  20      584.93      422.21     46.60 o
 -19   1  20     1942.42     1866.13     90.13 o
 -17   1  20     2928.90     2961.05    119.20 o
 -15   1  20      762.72      655.47     73.36 o
 -13   1  20       95.56      193.55     55.14 o
 -11   1  20     9414.88     9863.66    385.33 o
  -9   1  20      758.03      657.87     89.38 o
  -7   1  20     2406.83     2361.13    183.89 o
  -5   1  20      798.28      859.59    106.86 o
  -3   1  20     2785.73     3053.15    159.72 o
  -1   1  20     1894.10     1838.82    137.51 o
   1   1  20      296.08      226.86     69.77 o
   3   1  20     3609.17     3201.43    229.50 o
   5   1  20      627.68      382.91    243.84 o
 -38   2  20      212.75      656.96    338.73 o
 -36   2  20      313.75       47.44    200.66 o
 -34   2  20        3.19      -36.40    119.63 o
 -32   2  20       32.05       67.65     78.24 o
 -30   2  20        5.47      -84.23     56.15 o
 -28   2  20       84.90      193.39     56.94 o
 -26   2  20       53.16       17.11     56.00 o
 -24   2  20      593.01      483.56     69.51 o
 -22   2  20       16.39      -11.18     55.05 o
 -20   2  20     1535.66     1479.12     81.17 o
 -18   2  20     1651.56     1490.73     83.54 o
 -16   2  20       25.17      -54.01     59.08 o
 -14   2  20      191.26      191.50     67.11 o
 -12   2  20      924.83      908.33     89.77 o
 -10   2  20     1550.32     1505.45     91.79 o
  -8   2  20      474.26      379.12     93.29 o
  -6   2  20      177.34      176.39    104.49 o
  -4   2  20      609.38      599.14    101.22 o
  -2   2  20       90.52       17.24    132.73 o
   0   2  20      166.65      156.14    161.17 o
 -27   3  20      362.08      338.91    244.78 o
 -25   3  20     1856.30     1718.26    114.22 o
 -23   3  20      919.12      711.21    154.97 o
 -21   3  20      526.65      264.01     99.70 o
 -19   3  20      584.67      716.49     95.04 o
 -17   3  20     3732.11     3605.41    339.15 o
 -15   3  20      142.12      212.48     89.79 o
 -13   3  20      311.05      135.46    156.80 o
 -43   1  21      520.58      412.56    264.89 o
 -41   1  21        7.70      134.24    185.22 o
 -39   1  21      541.73      423.93    220.21 o
 -37   1  21     3745.58     3704.99    322.14 o
 -35   1  21      374.29      374.43    149.10 o
 -33   1  21     3041.15     3195.75    181.42 o
 -31   1  21     1331.55     1307.81    124.78 o
 -29   1  21      227.82      301.90    124.71 o
 -27   1  21      265.11      367.90    100.39 o
 -25   1  21     2297.95     2421.04     73.64 o
 -23   1  21       32.05        1.98     83.77 o
 -21   1  21     3270.24     3008.47    108.47 o
 -19   1  21     3708.30     3930.10    167.45 o
 -17   1  21      915.59      755.25     84.11 o
 -15   1  21     1741.72     1594.22     92.06 o
 -13   1  21     4052.73     4029.67    125.65 o
 -11   1  21     3069.20     2967.08    112.59 o
  -9   1  21      496.69      575.70     60.97 o
  -7   1  21      142.15       92.69     59.68 o
  -5   1  21     4492.14     4538.96    276.74 o
  -3   1  21       27.40       27.54     79.00 o
  -1   1  21       77.35       84.59    245.11 o
   1   1  21      307.98      219.35     79.56 o
   3   1  21     3798.25     3666.02    375.50 o
 -38   2  21      149.23       69.53    218.92 o
 -36   2  21      215.64       51.44    169.51 o
 -34   2  21      551.88      430.76    214.48 o
 -32   2  21     2676.81     2691.55    150.52 o
 -30   2  21      734.91      957.58     77.63 o
 -28   2  21       42.11       51.45     52.75 o
 -26   2  21     3760.80     3921.84    133.47 o
 -24   2  21      846.96      758.67     69.89 o
 -22   2  21       50.94       25.49     73.56 o
 -20   2  21     2109.32     2077.58     99.95 o
 -18   2  21     5353.04     5406.65    222.43 o
 -16   2  21      100.48       94.96     70.26 o
 -14   2  21      404.53      366.66    188.68 o
 -12   2  21    10873.83    11333.98    342.44 o
 -10   2  21     2977.12     2800.45    132.80 o
  -8   2  21       69.25       57.36     97.62 o
  -6   2  21     2911.42     2625.42    362.86 o
  -4   2  21     5812.43     5711.51    332.12 o
 -42   0  22      807.05      740.66    363.15 o
 -40   0  22      190.04     -194.79    201.11 o
 -38   0  22     4352.05     4478.71    304.27 o
 -36   0  22     3340.69     3403.38    273.99 o
 -34   0  22      975.34     1050.99    355.68 o
 -32   0  22     3265.87     2910.43    271.79 o
 -30   0  22     8732.20     9383.31    472.36 o
 -28   0  22       66.75        8.35    123.52 o
 -26   0  22     7471.27     7135.64    357.54 o
 -24   0  22        8.45       28.10     55.61 o
 -22   0  22      397.08      327.16     84.72 o
 -20   0  22     4534.21     5147.55    188.78 o
 -18   0  22      164.52      124.85    109.46 o
 -16   0  22     3839.14     4415.43    188.22 o
 -14   0  22     1520.84     1740.21    173.82 o
 -12   0  22     3120.83     3259.47    172.62 o
 -10   0  22      610.91      453.93    109.75 o
  -8   0  22     1951.02     1834.12    175.25 o
  -6   0  22     7826.00     8319.69    495.02 o
  -4   0  22      135.50      229.59    126.41 o
  -2   0  22      626.38      542.12    111.91 o
   0   0  22     1492.17     1091.33    218.92 o
 -41   1  22     3052.14     3270.54    612.24 o
 -39   1  22       20.70      126.25    317.75 o
 -37   1  22      472.23      414.37    357.98 o
 -35   1  22      991.15     1011.31    143.47 o
 -33   1  22     1772.67     1549.20    148.29 o
 -31   1  22     1588.39     1705.24    180.18 o
 -29   1  22      953.88      836.22    110.55 o
 -27   1  22     2898.14     2993.71    123.99 o
 -25   1  22     2791.35     2839.82     87.19 o
 -23   1  22     8608.20     9007.91    209.91 o
 -21   1  22      222.15      208.28     67.13 o
 -19   1  22     3873.28     3849.27    134.53 o
 -17   1  22      422.58      390.34     62.21 o
 -15   1  22     2563.62     2469.35    150.86 o
 -13   1  22     3143.94     3234.24    116.76 o
 -11   1  22      986.18      841.06     73.70 o
  -9   1  22      625.26      843.67    156.87 o
  -7   1  22      522.91      540.71    104.01 o
  -5   1  22     3880.96     4200.99    204.08 o
  -3   1  22      235.85      362.16    144.52 o
  -1   1  22      437.48      281.61     86.60 o
 -36   2  22       19.31     -137.90    195.94 o
 -34   2  22        0.34      187.18    226.10 o
 -32   2  22      345.21      610.99    180.11 o
 -30   2  22      221.43       72.86    223.81 o
 -28   2  22      265.75      205.20    110.20 o
 -26   2  22      234.83      200.02     67.75 o
 -24   2  22      475.69      432.64     68.34 o
 -22   2  22       71.44       15.98     83.85 o
 -20   2  22      381.32      417.81    118.35 o
 -18   2  22      717.30      780.61     81.65 o
 -16   2  22        0.88      -93.05     79.54 o
 -14   2  22       73.75       26.63     54.90 o
 -12   2  22     1491.31     1249.84    105.37 o
 -10   2  22      164.28       37.94    134.20 o
  -8   2  22       16.33      190.19    229.84 o
  -6   2  22     1087.40     1132.53    214.33 o
 -41   1  23      654.69      245.93    309.13 o
 -39   1  23      485.45      441.87    234.84 o
 -37   1  23      417.60      492.78    143.53 o
 -35   1  23     1473.32     1407.00    150.23 o
 -33   1  23      393.30       99.43    118.00 o
 -31   1  23     1918.47     2155.38    192.91 o
 -29   1  23       50.47       76.99    106.91 o
 -27   1  23     1854.13     1604.12     70.50 o
 -25   1  23     2460.42     2520.48    103.42 o
 -23   1  23      708.03      613.58     62.76 o
 -21   1  23     2685.53     2731.79    111.23 o
 -19   1  23      674.24      557.35     98.11 o
 -17   1  23     1144.40     1450.70    117.64 o
 -15   1  23      207.23      205.43     69.25 o
 -13   1  23     3172.17     2923.55    167.66 o
 -11   1  23      312.96      351.75     63.60 o
  -9   1  23      685.24      637.47    107.41 o
  -7   1  23     2251.99     2275.77    152.85 o
  -5   1  23      564.72      440.13    125.82 o
 -34   2  23      723.09      517.14    303.39 o
 -32   2  23     2756.56     3209.21    262.78 o
 -30   2  23     2268.90     2504.39    453.65 o
 -28   2  23      867.20      906.15    185.68 o
 -26   2  23      366.14      452.42     99.96 o
 -24   2  23     6369.07     6935.40    237.94 o
 -22   2  23       56.19       16.97     92.72 o
 -20   2  23     1958.93     1754.66    114.82 o
 -18   2  23     3669.44     3584.95    168.98 o
 -16   2  23      600.52      557.34     95.09 o
 -14   2  23     1476.08     1317.05    120.34 o
 -12   2  23      605.57      555.64    182.15 o
 -10   2  23     1525.76     1362.95    302.24 o
 -40   0  24     1251.33     2266.22    382.68 o
 -38   0  24     2475.12     2863.80    437.84 o
 -36   0  24       35.03      109.17    287.30 o
 -34   0  24     1043.99      814.15    218.58 o
 -32   0  24     5199.49     5809.43    354.93 o
 -30   0  24       70.12      200.76    114.36 o
 -28   0  24      656.90      511.40    160.31 o
 -26   0  24    14926.11    15220.78    656.48 o
 -24   0  24     2953.24     2969.95    158.09 o
 -22   0  24      397.32      391.30     99.46 o
 -20   0  24     3779.77     3263.76    328.10 o
 -18   0  24    11615.99    12684.92    495.70 o
 -16   0  24        9.69      127.53    117.22 o
 -14   0  24      681.90      644.28    111.83 o
 -12   0  24     4128.30     3863.60    244.78 o
 -10   0  24     1342.30     1419.26    165.48 o
  -8   0  24     1671.43     1928.43    479.50 o
  -6   0  24      580.43      521.74    409.11 o
 -39   1  24     1835.31     2151.87    401.07 o
 -37   1  24      468.32      287.82    259.14 o
 -35   1  24      121.76     -115.40    125.72 o
 -33   1  24     2281.41     1916.93    170.49 o
 -31   1  24     2637.29     2534.75    185.49 o
 -29   1  24       19.40       28.43     67.76 o
 -27   1  24        2.55        3.95     41.30 o
 -25   1  24     2987.11     3417.49    124.65 o
 -23   1  24      419.95      372.13    107.07 o
 -21   1  24       38.09       15.09     66.82 o
 -19   1  24     2158.87     2176.84    105.73 o
 -17   1  24     1025.89     1204.55    151.36 o
 -15   1  24       11.71        3.96     77.48 o
 -13   1  24     1613.86     1275.48    122.13 o
 -11   1  24     4320.74     4751.36    304.73 o
  -9   1  24      218.61      100.28    148.51 o
  -7   1  24      396.23      703.74    115.20 o
 -30   2  24      115.14       17.24    265.46 o
 -28   2  24       86.21      110.91     95.44 o
 -26   2  24      360.16      193.33    108.51 o
 -24   2  24        3.30       71.08    178.73 o
 -22   2  24       54.66       16.50     74.33 o
 -20   2  24       19.43      125.64    121.31 o
 -18   2  24      972.76      784.40    101.87 o
 -16   2  24      120.34      127.51    191.92 o
 -35   1  25      273.51     -138.08    202.61 o
 -33   1  25     3373.27     3808.39    430.15 o
 -31   1  25      198.27      165.08    159.84 o
 -29   1  25      417.09      320.59    189.76 o
 -27   1  25     2918.21     3130.59    331.25 o
 -25   1  25     1400.70     1286.61     74.69 o
 -23   1  25       73.81       54.32     82.53 o
 -21   1  25      589.25      360.50    101.68 o
 -19   1  25     2749.04     2988.07    126.17 o
 -17   1  25       24.51       34.88     66.00 o
 -15   1  25       25.78      116.25     87.66 o
 -13   1  25     2445.52     2397.86    144.12 o
 -36   0  26       37.17      270.64    326.95 o
 -34   0  26     5090.53     5044.98    570.58 o
 -32   0  26     1593.81     1939.85    367.17 o
 -30   0  26     3230.22     3397.31    727.44 o
 -28   0  26     3101.47     4069.87    462.84 o
 -26   0  26     5256.95     4749.88    313.62 o
 -24   0  26     2144.84     2395.59    160.22 o
 -22   0  26       12.20       71.28    140.78 o
 -20   0  26     7381.69     7670.62    362.95 o
 -18   0  26      755.96      657.41    154.85 o
 -16   0  26      192.37      279.56     94.47 o
 -14   0  26     6086.86     6456.19    353.38 o
 -33   1  26     2501.24     2015.39    488.70 o
 -31   1  26      527.10      482.66    148.60 o
 -29   1  26      725.52      279.39    133.52 o
 -27   1  26     1791.82     1503.05    151.47 o
 -25   1  26      374.27      182.71     91.66 o
 -23   1  26       31.00      119.79     72.19 o
 -21   1  26     2516.78     2394.73    186.86 o
 -19   1  26     1052.26      757.49     92.55 o
 
